# Supplementary material for: Mortality and its associated factors in transfused patients at a tertiary hospital in Uganda
Source: PLoS One. 2022 Sep 22;17(9):e0275126. doi: 10.1371/journal.pone.0275126 (PMC9499229; doi:10.1371/journal.pone.0275126)
Supplement: S1 Data — (XLSX) [file pone.0275126.s001.xlsx]

## Sheet: Sheet1
Serial	age	sex	DateA	RBCUnits	Died	DOD	Duration	causeofdeath	DIAGNOSI
972	32	2	17-06-2018	1	1	18-06-2018	1	2	HIV
602	36	2	30-04-2018	1	1	5/6/2018	36	2	ACUTE
595	71	1	4/7/2018	1	1	26-08-2018	53	2	LYMPHOMA
593	22	1	22-03-2018	1	1	2/5/2018	41	2	LYMPHOMA
1102	53	2	31-10-2018	1	1	5/11/2018	5	2	CHRONIC
500	56	2	21-01-2019	1	1	1/2/2019	11	2	GYN					Note
611	28	2	3/11/2018	1	1	14-11-2018	11	2	GIST					Sex: 1=Male, 2=Female
1067	30	2	22-02-2018	1	1	27-02-2018	5	2	NONCANCERS					Duration= DOD - DateA: Where DOA= Date of admission, DOD=Date of death
610	32	2	28-02-2018	1	1	8/3/2018	8	2	CHRONIC
613	33	2	26-10-2018	1	1	19-11-2018	24	2	GYN
624	21	2	17-01-2018	1	1	1/3/2018	43	2	OCANCERS
576	78	1	3/12/2018	1	1	4/12/2018	1	1	CHRONIC
574	40	2	4/5/2018	1	1	4/5/2018	0	1	GIST
589	45	2	22-02-2018	1	1	7/3/2018	13	2	GYN
568	47	2	14-06-2019	1	1	20-06-2019	6	3	GYN
863	77	1	18-04-2018	2	1	20-04-2018	2	2	NONCANCERS
566	38	1	4/7/2018	1	1	10/7/2018	6	1	GIST
565	15	1	28-07-2018	1	1	19-08-2018	22	1	ACUTE
1293	87	2	6/5/2018	2	1	6/5/2018	0	2	NONCANCERS
887	44	1	17-08-2018	1	1	17-08-2018	0	2	UGIB
1047	61	2	27-03-2018	1	1	27-03-2018	0	2	ANAEMIA
625	44	1	9/4/2019	1	1	11/4/2019	2	2	GIST
556	53	1	5/10/2018	1	1	29-11-2018	55	2	BREAST
1092	53	2	7/9/2018	1	1	16-09-2018	9	3	NONCANCERS
628	38	2	11/10/2018	1	1	12/10/2018	1	2	BREAST
554	62	2	31-01-2019	1	1	11/2/2019	11	2	GYN
525	17	2	19-04-2018	1	1	23-04-2018	4	1	ACUTE
1318	45	1	17-10-2018	2	1	19-10-2018	2	2	OCANCERS
532	36	2	12/3/2018	1	1	20-03-2018	8	2	ACUTE
635	32	2	18-09-2018	1	1	26-09-2018	8	2	KS
636	33	2	31-10-2018	1	1	25-11-2018	25	2	BREAST
1324	19	2	12/9/2018	1	1	13-09-2018	1	2	KIDNEY
1150	27	2	28-05-2018	2	1	30-05-2018	2	2	HIV
1307	65	1	3/3/2018	2	1	11/3/2018	8	2	HIV
533	38	1	17-08-2018	1	1	13-04-2019	239	2	LYMPHOMA
927	23	1	27-12-2018	2	1	31-12-2018	4	2	ACUTE
908	30	1	2/11/2018	1	1	2/11/2018	0	2	CARDIOVASCULAR
906	22	2	9/10/2018	2	1	9/10/2018	0	2	CARDIOVASCULAR
1253	18	1	5/8/2018	1	1	6/8/2018	1	2	ANAEMIA
523	34	2	8/11/2018	1	1	18-11-2018	10	2	GYN
1059	27	1	21-11-2018	1	1	22-11-2018	1	2	NONCANCERS
521	60	2	2/3/2018	1	1	18-03-2018	16	2	GYN
150	60	1	11/4/2018	3	1	27-07-2018	107	2	PROSTATE
518	46	1	10/4/2018	1	1	3/5/2018	23	2	NONCANCERS
79	32	1	10/3/2019	1	1	14-03-2019	4	2	KS
1045	70	2	7/10/2018	2	1	7/10/2018	0	2	NONCANCERS
512	47	2	29-03-2018	1	1	27-04-2018	29	2	LYMPHOMA
514	16	2	9/7/2018	1	1	14-07-2018	5	2	OCANCERS
990	29	2	17-04-2018	2	1	21-05-2018	34	2	HIV
1056	22	2	17-02-2018	1	1	21-02-2018	4	2	HIV
1298	65	1	3/5/2018	2	1	9/5/2018	6	2	KIDNEY
585	30	1	2/1/2019	1	1	8/2/2019	37	2	LYMPHOMA
571	23	1	26-03-2018	1	1	26-03-2018	0	1	LYMPHOMA
920	85	2	4/12/2018	2	1	4/12/2018	0	2	UGIB
498	34	2	8/7/2018	1	1	6/8/2018	29	2	OCANCERS
874	20	1	3/5/2018	1	1	27-05-2018	24	2	LYMPHOMA
449	58	1	11/12/2018	1	1	26-02-2019	77	2	LYMPHOMA
408	43	2	20-01-2020	1	1	24-01-2020	4	3	GYN
858	35	1	30-03-2018	1	1	30-03-2018	0	2	HIV
615	49	2	18-07-2018	1	1	21-08-2018	34	2	GYN
604	80	2	10/8/2018	1	1	15-08-2018	5	2	CHRONIC
632	47	1	2/1/2018	1	1	8/1/2019	371	2	KS
984	36	1	11/4/2018	2	1	12/4/2018	1	2	HIV
1106	28	2	4/11/2018	1	1	5/11/2018	1	2	KS
601	47	1	20-12-2018	1	1	23-12-2018	3	2	GIST
496	35	1	30-09-2018	1	1	5/11/2018	36	2	LYMPHOMA
1336	21	1	10/7/2018	1	1	14-07-2018	4	2	CARDIOVASCULAR
1338	87	1	5/7/2018	1	1	5/7/2018	0	2	CARDIOVASCULAR
837	38	2	3/1/2018	2	1	1/2/2018	29	2	CARDIOVASCULAR
1072	26	2	21-03-2018	2	1	22-03-2018	1	2	HIV
969	26	2	30-08-2018	2	1	5/9/2018	6	2	NONCANCERS
1051	30	2	2/2/2018	1	1	4/2/2018	2	2	KS
871	46	2	27-05-2018	1	1	27-05-2018	0	3	CARDIOVASCULAR
511	25	2	23-07-2018	1	1	4/12/2018	134	2	OCANCERS
334	77	2	19-11-2018	1	1	25-11-2018	6	2	GYN
4	28	2	13-09-2019	1	1	15-09-2019	2	2	KS
876	38	1	30-06-2018	4	1	30-06-2018	0	3	NONCANCERS
531	49	1	27-04-2018	1	1	24-05-2018	27	2	ACUTE
1310	26	1	20-02-2018	2	1	21-02-2018	1	2	ANAEMIA
539	52	2	11/2/2018	1	1	12/2/2018	1	1	GYN
1085	85	1	2/3/2018	1	1	3/3/2018	1	2	UGIB
951	31	2	13-06-2018	2	1	16-06-2018	3	2	NONCANCERS
1111	32	1	14-10-2018	2	1	16-10-2018	2	2	NONCANCERS
855	70	2	21-03-2018	1	1	22-03-2018	1	3	NONCANCERS
943	51	2	22-07-2018	2	1	29-07-2018	7	2	NONCANCERS
268	78	2	30-01-2019	1	1	24-07-2019	175	2	CHRONIC
1295	31	1	12/5/2018	2	1	18-05-2018	6	2	KIDNEY
1069	33	2	24-02-2018	1	1	27-02-2018	3	2	HIV
1058	38	2	11/8/2018	1	1	24-08-2018	13	2	ANAEMIA
1091	36	1	22-07-2018	2	1	26-07-2018	4	2	UGIB
515	45	2	11/8/2019	1	1	16-09-2019	36	2	GYN
567	68	1	27-02-2018	1	1	4/3/2018	5	2	CHRONIC
380	79	1	21-11-2018	1	1	11/4/2019	141	2	GIST
1001	50	2	30-04-2018	1	1	5/5/2018	5	2	NONCANCERS
600	42	2	18-03-2018	1	1	28-08-2018	163	2	BREAST
1033	40	1	6/8/2018	1	1	7/8/2018	1	2	NONCANCERS
269	64	2	25-07-2018	1	1	27-07-2018	2	2	ACUTE
974	35	2	25-06-2018	2	1	26-06-2018	1	2	HIV
399	26	2	21-11-2018	1	1	29-06-2019	220	2	LYMPHOMA
1074	43	1	23-03-2018	1	1	25-03-2018	2	2	NONCANCERS
505	36	1	28-05-2018	1	1	31-05-2018	3	2	KS
1039	48	1	13-02-2018	2	1	21-02-2018	8	2	ACUTE
935	26	1	16-07-2018	2	1	18-07-2018	2	2	LYMPHOMA
859	25	1	28-03-2018	2	1	1/4/2018	4	3	KIDNEY
1052	38	1	7/8/2018	1	1	8/8/2018	1	2	HIV
994	31	1	21-05-2018	2	1	23-05-2018	2	2	ACUTE
28	69	1	17-04-2019	1	1	15-05-2019	28	2	PROSTATE
508	38	2	1/2/2018	3	1	5/3/2018	32	2	GYN
609	62	1	15-02-2018	1	1	16-02-2018	1	1	GIST
1026	31	2	4/8/2018	1	1	8/8/2018	4	2	HIV
588	80	1	28-08-2018	1	1	23-11-2018	87	2	GIST
1346	44	2	8/12/2018	2	1	9/12/2018	1	2	KIDNEY
926	38	2	18-12-2018	3	1	19-12-2018	1	2	NONCANCERS
1050	20	1	8/3/2018	1	1	8/3/2018	0	2	NONCANCERS
394	19	1	9/2/2019	1	1	4/12/2019	298	2	LYMPHOMA
1089	19	1	10/3/2018	1	1	11/3/2018	1	2	UGIB
608	39	1	4/8/2018	1	1	13-09-2018	40	2	LYMPHOMA
967	52	1	31-08-2018	1	1	16-09-2018	16	2	NONCANCERS
1055	35	2	12/1/2018	2	1	12/1/2018	0	2	NONCANCERS
1044	27	2	9/10/2018	1	1	13-10-2018	4	2	NONCANCERS
941	35	2	16-07-2018	2	1	19-07-2018	3	2	ANAEMIA
902	43	1	28-10-2018	1	1	28-10-2018	0	2	GIST
1294	35	2	2/5/2018	1	1	3/5/2018	1	2	KIDNEY
637	56	2	3/2/2018	1	1	23-02-2018	20	2	GIST
36	39	1	26-10-2018	1	1	1/11/2018	6	2	KS
903	30	2	12/10/2018	2	1	13-10-2018	1	2	HIV
1028	28	2	14-08-2018	2	1	17-08-2018	3	2	HIV
11	65	1	9/10/2018	1	1	15-03-2019	157	2	PROSTATE
875	35	1	30-06-2018	1	1	30-06-2018	0	3	ANAEMIA
578	52	1	27-12-2018	1	1	16-01-2019	20	2	KS
971	58	2	13-06-2018	4	1	16-06-2018	3	2	HIV
1366	47	2	4/6/2018	2	1	13-06-2018	9	2	HIV
879	21	1	4/6/2018	2	1	4/6/2018	0	3	NONCANCERS
968	58	1	11/9/2018	1	1	12/9/2018	1	3	OCANCERS
537	34	2	19-03-2019	1	1	12/4/2019	24	2	GYN
504	22	1	29-05-2018	2	1	4/6/2018	6	2	ACUTE
580	20	2	3/9/2018	1	1	15-09-2018	12	2	GYN
1034	50	1	11/8/2018	2	1	13-08-2018	2	2	HIV
1054	25	1	11/3/2018	1	1	17-03-2018	6	2	HIV
1115	52	2	11/10/2018	1	1	15-10-2018	4	2	CARDIOVASCULAR
1019	56	1	21-11-2018	2	1	21-11-2018	0	2	ANAEMIA
939	23	1	2/7/2018	1	1	23-07-2018	21	2	HIV
1308	70	2	15-03-2018	2	1	16-03-2018	1	2	CARDIOVASCULAR
1120	47	2	25-09-2018	1	1	27-09-2018	2	2	CIRRHOSIS
938	85	2	4/7/2018	2	1	7/7/2018	3	2	CARDIOVASCULAR
272	54	2	2/10/2019	1	1	9/10/2019	7	2	BREAST
562	36	2	1/1/2019	1	1	12/1/2019	11	2	BREAST
265	32	2	4/11/2018	1	1	13-11-2019	374	2	BREAST
1077	82	2	15-03-2018	1	1	25-03-2018	10	2	GIST
1183	56	2	5/12/2018	1	1	5/12/2018	0	2	UGIB
540	68	1	28-09-2018	1	1	18-10-2018	20	2	OCANCERS
17	60	1	11/8/2018	2	1	13-08-2018	2	2	CHRONIC
256	30	2	25-10-2019	1	1	21-11-2019	27	2	BREAST
1043	60	2	14-10-2018	1	1	21-10-2018	7	2	NONCANCERS
1030	50	1	29-08-2018	2	1	30-08-2018	1	2	HIV
934	81	1	16-05-2018	2	1	24-05-2018	8	2	NONCANCERS
558	32	2	17-01-2018	1	1	2/2/2018	16	2	GYN
529	39	2	23-02-2018	1	1	6/3/2018	11	2	GYN
1345	26	1	12/12/2018	1	1	25-12-2018	13	2	KIDNEY
964	25	2	12/4/2018	2	1	15-04-2018	3	2	NONCANCERS
891	38	1	23-08-2018	2	1	24-08-2018	1	3	NONCANCERS
909	33	1	27-11-2018	1	1	28-11-2018	1	2	SCD
965	27	2	21-04-2018	1	1	27-04-2018	6	2	NONCANCERS
936	38	1	25-06-2018	1	1	4/7/2018	9	2	NONCANCERS
373	27	2	20-12-2018	1	1	12/8/2019	235	2	OCANCERS
1335	42	2	3/7/2018	2	1	17-07-2018	14	2	KIDNEY
1081	50	2	23-03-2018	3	1	25-03-2018	2	2	CIRRHOSIS
439	53	2	7/12/2018	1	1	31-01-2019	55	2	GYN
860	45	2	12/3/2018	1	1	12/3/2018	0	2	ANAEMIA
866	73	2	19-05-2018	1	1	19-05-2018	0	3	CARDIOVASCULAR
1300	66	2	9/4/2018	2	1	12/4/2018	3	2	CARDIOVASCULAR
171	47	2	28-05-2018	4	1	19-06-2019	387	2	GYN
526	30	2	12/12/2018	3	1	26-12-2018	14	2	ACUTE
916	31	1	21-11-2018	1	1	21-11-2018	0	2	UGIB
977	34	1	26-11-2018	2	1	3/12/2018	7	2	NONCANCERS
590	37	2	9/5/2018	1	1	15-06-2018	37	2	CHRONIC
836	17	2	7/2/2018	2	1	7/2/2018	0	3	NONCANCERS
622	50	2	2/2/2018	1	1	18-04-2018	75	2	GYN
536	67	2	7/6/2018	1	1	12/6/2018	5	2	GYN
598	51	1	7/6/2018	1	1	24-06-2018	17	2	GIST
387	46	2	20-05-2019	1	1	7/6/2019	18	2	OCANCERS
1174	44	1	10/7/2018	1	1	11/7/2018	1	2	CIRRHOSIS
67	20	2	15-02-2018	1	1	11/3/2018	24	2	ACUTE
559	20	2	4/12/2018	1	1	4/12/2018	0	2	GYN
587	30	1	21-05-2018	1	1	20-10-2018	152	2	KS
517	20	1	29-03-2018	1	1	30-04-2018	32	2	OCANCERS
1023	30	2	2/11/2018	1	1	2/11/2018	0	2	KIDNEY
1165	34	1	9/8/2018	1	1	9/8/2018	0	2	CIRRHOSIS
1071	60	1	6/3/2018	1	1	18-03-2018	12	2	NONCANCERS
1339	70	2	1/7/2018	2	1	8/7/2018	7	2	CARDIOVASCULAR
1095	79	2	12/1/2018	2	1	13-01-2018	1	2	NONCANCERS
627	30	1	19-12-2018	1	1	22-12-2018	3	2	KS
998	25	2	16-05-2018	2	1	21-05-2018	5	2	ANAEMIA
1031	57	1	8/8/2018	1	1	11/8/2018	3	2	NONCANCERS
516	29	1	18-06-2018	1	1	18-06-2018	0	1	KS
1005	55	2	19-07-2018	2	1	22-07-2018	3	2	HIV
1075	36	2	12/3/2018	2	1	15-03-2018	3	2	CIRRHOSIS
970	65	2	8/9/2018	1	1	10/9/2018	2	2	ANAEMIA
1340	17	1	4/7/2018	1	1	6/7/2018	2	2	KIDNEY
979	15	1	8/12/2018	2	1	8/12/2018	0	2	NONCANCERS
1022	26	2	21-10-2018	3	1	7/11/2018	17	2	NONCANCERS
1342	22	1	11/12/2018	1	1	17-12-2018	6	2	CARDIOVASCULAR
522	52	2	22-10-2018	1	1	8/12/2018	47	2	ACUTE
572	21	2	29-10-2018	1	1	19-11-2018	21	2	GYN
1097	16	2	27-11-2018	1	1	29-11-2018	2	2	ACUTE
1368	63	1	25-12-2018	2	1	25-12-2018	0	2	HIV
1090	62	2	8/6/2018	1	1	4/7/2018	26	2	LYMPHOMA
880	34	1	19-06-2018	2	1	19-06-2018	0	3	NONCANCERS
1215	21	2	17-07-2018	1	1	24-07-2018	7	2	NONCANCERS
1042	49	2	12/10/2018	2	1	17-10-2018	5	2	GYN
1006	50	2	30-06-2018	3	1	2/7/2018	2	2	OCANCERS
949	30	2	5/6/2018	3	1	6/6/2018	1	2	HIV
386	34	2	28-12-2018	1	1	11/1/2019	14	2	GYN
1313	23	1	25-01-2018	2	1	26-01-2018	1	2	KIDNEY
914	36	2	22-11-2018	2	1	24-11-2018	2	2	HIV
1114	46	1	13-10-2018	2	1	15-10-2018	2	2	UGIB
1108	24	1	11/11/2018	1	1	11/11/2018	0	2	ANAEMIA
603	18	1	3/2/2018	1	1	22-07-2018	169	2	ACUTE
854	48	1	1/3/2018	3	1	1/3/2018	0	2	UGIB
1015	27	1	24-10-2018	2	1	25-10-2018	1	2	HIV
1008	46	2	7/7/2018	1	1	15-07-2018	8	2	HIV
1083	78	2	21-03-2018	1	1	25-03-2018	4	2	HIV
1060	23	1	3/11/2018	1	1	12/11/2018	9	2	HIV
1035	35	2	9/8/2018	1	1	16-08-2018	7	2	HIV
873	50	2	24-05-2018	1	1	24-05-2018	0	3	NONCANCERS
207	33	1	14-08-2018	1	1	5/6/2019	295	2	GIST
882	21	1	14-06-2018	2	1	14-06-2018	0	3	KIDNEY
596	19	1	6/12/2018	1	1	11/12/2018	5	2	OCANCERS
509	54	2	31-05-2018	1	1	26-06-2018	26	2	GIST
835	25	2	11/1/2018	1	1	12/1/2018	1	3	HIV
983	36	2	19-04-2018	1	1	24-04-2018	5	2	HIV
563	54	1	8/10/2018	1	1	8/10/2018	0	2	GIST
501	32	1	17-09-2018	1	1	19-02-2019	155	2	LYMPHOMA
37	32	2	13-08-2018	1	1	18-07-2019	339	2	BREAST
976	62	2	14-06-2018	1	1	15-06-2018	1	2	ANAEMIA
864	25	1	14-04-2018	2	1	15-04-2018	1	2	NONCANCERS
35	33	2	5/12/2018	1	1	9/12/2018	4	2	BREAST
621	52	2	10/12/2018	1	1	17-12-2018	7	2	GYN
985	26	1	27-04-2018	2	1	28-04-2018	1	2	NONCANCERS
980	36	2	2/12/2018	1	1	2/12/2018	0	2	HIV
996	45	1	15-05-2018	1	1	15-05-2018	0	2	UGIB
1278	38	1	26-06-2018	2	1	27-06-2018	1	2	NONCANCERS
614	33	2	6/9/2018	1	1	30-09-2018	24	2	GIST
555	42	2	29-01-2018	1	1	1/2/2018	3	1	LYMPHOMA
1076	32	2	13-03-2018	1	1	14-03-2018	1	2	NONCANCERS
453	47	2	14-12-2018	1	1	19-01-2019	36	2	GIST
310	29	2	13-10-2018	1	1	15-10-2018	2	2	CHRONIC
838	37	1	5/2/2018	1	1	5/2/2018	0	3	NONCANCERS
1099	39	1	12/11/2018	3	1	14-11-2018	2	2	NONCANCERS
1040	25	1	13-02-2018	1	1	18-02-2018	5	2	LYMPHOMA
904	29	1	2/10/2018	1	1	2/10/2018	0	2	NONCANCERS
586	58	2	3/8/2018	1	1	18-10-2018	76	2	OCANCERS
34	32	1	19-07-2018	1	1	20-07-2018	1	2	KS
452	26	2	13-10-2018	1	1	8/2/2019	118	2	BREAST
1024	25	2	23-11-2018	2	1	25-11-2018	2	2	HIV
942	43	1	23-07-2018	2	1	26-07-2018	3	2	NONCANCERS
856	34	1	1/3/2018	1	1	1/3/2018	0	2	NONCANCERS
915	43	1	22-11-2018	3	1	22-11-2018	0	2	UGIB
277	53	2	6/11/2018	1	1	12/12/2019	401	2	GIST
833	50	2	18-01-2018	1	1	18-01-2018	0	3	UGIB
1107	35	2	5/11/2018	1	1	13-11-2018	8	2	SCD
2	49	1	9/9/2019	1	1	10/9/2019	1	2	GIST
986	35	1	20-04-2018	2	1	25-04-2018	5	2	NONCANCERS
612	18	1	12/2/2018	1	1	14-02-2018	2	2	OCANCERS
1057	54	2	18-01-2018	1	1	25-01-2018	7	2	NONCANCERS
898	29	1	5/9/2018	2	1	5/9/2018	0	2	NONCANCERS
925	15	1	25-12-2018	3	1	27-12-2018	2	2	OCANCERS
888	34	2	29-08-2018	1	1	30-08-2018	1	2	KIDNEY
993	50	2	20-05-2018	4	1	22-05-2018	2	2	HIV
573	58	2	6/9/2018	1	1	2/2/2019	149	2	GYN
948	60	2	20-06-2018	2	1	25-06-2018	5	2	ANAEMIA
626	50	2	18-04-2018	1	1	11/5/2018	23	2	GYN
1025	32	2	5/11/2018	5	1	11/11/2018	6	2	NONCANCERS
868	30	2	30-04-2018	2	1	4/5/2018	4	2	HIV
919	77	1	26-12-2018	1	1	29-12-2018	3	2	KIDNEY
917	75	2	21-11-2018	1	1	21-11-2018	0	2	KIDNEY
1037	49	2	18-01-2018	1	1	18-01-2018	0	2	ANAEMIA
886	45	1	20-08-2018	1	1	28-08-2018	8	2	CIRRHOSIS
911	17	1	23-11-2018	1	1	23-11-2018	0	2	NONCANCERS
1073	28	2	23-03-2018	2	1	24-03-2018	1	2	GIST
617	20	1	14-02-2018	1	1	17-03-2018	31	2	ACUTE
527	37	1	4/10/2018	1	1	8/10/2018	4	1	CARDIOVASCULAR
930	78	2	8/12/2018	3	1	16-12-2018	8	2	CHRONIC
954	39	1	13-06-2018	1	1	14-06-2018	1	2	UGIB
897	35	1	14-09-2018	2	1	15-09-2018	1	2	HIV
966	35	2	12/4/2018	1	1	16-04-2018	4	2	NONCANCERS
893	98	1	17-08-2018	1	1	18-08-2018	1	2	NONCANCERS
892	27	2	8/8/2018	2	1	8/8/2018	0	2	NONCANCERS
81	55	2	27-09-2019	1	1	23-10-2019	26	2	GYN
1355	53	1	15-03-2018	2	1	23-11-2018	253	3	KIDNEY
577	52	1	21-08-2019	1	1	30-08-2019	9	2	GIST
973	39	1	25-06-2018	1	1	26-06-2018	1	2	NONCANCERS
961	37	2	29-08-2018	1	1	29-08-2018	0	3	ANAEMIA
1112	74	2	8/10/2018	1	1	16-10-2018	8	2	UGIB
560	59	1	6/2/2018	1	1	1/3/2018	23	2	LYMPHOMA
582	47	1	26-07-2018	1	1	26-01-2019	184	2	GIST
870	32	1	21-05-2018	2	1	21-05-2018	0	3	NONCANCERS
1018	45	2	27-10-2018	1	1	30-10-2018	3	2	HIV
895	60	2	19-02-2018	1	1	28-02-2018	9	2	NONCANCERS
155	57	2	12/4/2019	1	1	29-09-2019	170	2	GYN
285	22	2	7/6/2019	1	1	7/7/2019	30	2	LYMPHOMA
606	23	1	20-04-2018	1	1	2/5/2018	12	1	LYMPHOMA
1080	18	1	25-03-2018	1	1	25-03-2018	0	2	NONCANCERS
575	30	1	16-11-2018	1	1	18-12-2018	32	2	ACUTE
1110	28	1	18-06-2018	2	1	22-06-2018	4	2	UGIB
1049	57	1	20-02-2018	2	1	17-03-2018	25	2	NONCANCERS
907	60	1	2/11/2018	1	1	2/11/2018	0	2	UGIB
538	65	2	3/3/2018	1	1	11/3/2018	8	2	OCANCERS
959	31	1	8/8/2018	2	1	17-08-2018	9	2	HIV
840	79	1	5/1/2018	1	1	8/1/2018	3	3	NONCANCERS
890	19	2	24-08-2018	1	1	25-08-2018	1	2	NONCANCERS
1341	56	1	20-12-2018	2	1	20-12-2018	0	2	NONCANCERS
834	30	2	15-01-2018	2	1	15-01-2018	0	3	SCD
1157	40	2	24-10-2018	2	1	24-10-2018	0	3	CARDIOVASCULAR
597	29	1	18-11-2018	1	1	15-03-2019	117	2	KS
1331	50	1	28-08-2018	1	1	30-08-2018	2	2	KIDNEY
1012	33	2	23-09-2018	1	1	24-09-2018	1	2	HIV
1013	40	2	18-09-2018	2	1	26-09-2018	8	2	ANAEMIA
963	25	1	3/8/2018	1	1	8/8/2018	5	2	NONCANCERS
1016	32	2	10/10/2018	1	1	14-10-2018	4	2	ANAEMIA
975	20	2	11/6/2018	1	1	13-06-2018	2	2	HIV
1305	26	2	13-06-2018	2	1	15-06-2018	2	2	KIDNEY
1104	75	1	5/11/2018	1	1	9/11/2018	4	2	NONCANCERS
451	36	2	22-02-2018	1	1	19-03-2019	390	2	GYN
950	43	1	30-05-2018	3	1	4/6/2018	5	2	HIV
1322	50	1	7/11/2018	1	1	10/11/2018	3	2	HIV
206	55	2	20-06-2018	3	1	11/9/2019	448	2	GYN
952	72	1	23-06-2018	2	1	25-06-2018	2	2	NONCANCERS
1038	20	1	29-01-2018	1	1	10/2/2018	12	2	NONCANCERS
1302	28	2	25-04-2018	1	1	27-04-2018	2	2	NONCANCERS
862	19	1	23-04-2018	1	1	23-04-2018	0	3	KIDNEY
1333	87	2	27-07-2018	3	1	3/8/2018	7	2	NONCANCERS
1009	20	2	6/9/2018	2	1	13-09-2018	7	2	KS
905	30	2	2/10/2018	4	1	3/10/2018	1	2	HIV
1048	43	2	14-03-2018	1	1	29-03-2018	15	2	NONCANCERS
1070	23	2	13-02-2018	1	1	14-02-2018	1	2	GIST
1053	58	1	8/3/2018	3	1	13-03-2018	5	2	HIV
629	55	2	27-07-2018	1	1	9/9/2018	44	2	ACUTE
899	60	1	11/9/2018	1	1	11/9/2018	0	2	CIRRHOSIS
877	56	1	2/6/2018	1	1	3/6/2018	1	2	NONCANCERS
991	36	1	10/5/2018	1	1	11/5/2018	1	2	NONCANCERS
931	31	2	3/1/2018	1	1	7/2/2018	35	2	NONCANCERS
454	32	2	20-12-2018	1	1	10/1/2019	21	2	GYN
1061	45	1	29-01-2018	1	1	30-01-2018	1	2	HIV
1079	23	1	4/3/2018	2	1	7/3/2018	3	2	NONCANCERS
1064	32	2	16-01-2018	1	1	18-01-2018	2	2	CIRRHOSIS
947	40	1	15-06-2018	1	1	18-06-2018	3	2	CARDIOVASCULAR
1065	65	2	16-01-2018	3	1	24-01-2018	8	2	UGIB
865	30	1	22-04-2018	1	1	23-04-2018	1	2	CIRRHOSIS
1066	29	2	25-01-2018	2	1	26-01-2018	1	2	HIV
988	25	2	17-04-2018	1	1	17-04-2018	0	2	KS
921	42	1	13-12-2018	1	1	14-12-2018	1	2	KIDNEY
913	46	1	27-11-2018	2	1	27-11-2018	0	2	NONCANCERS
513	23	2	29-05-2018	1	1	11/6/2018	13	2	GYN
502	36	1	30-12-2018	1	1	3/1/2019	4	2	GIST
997	55	2	18-05-2018	1	1	19-05-2018	1	2	HIV
1105	47	1	19-11-2018	2	1	20-11-2018	1	2	LYMPHOMA
618	35	2	5/6/2018	1	1	6/6/2018	1	2	GIST
1082	48	2	17-03-2018	1	1	22-03-2018	5	2	CIRRHOSIS
524	76	1	11/9/2018	1	1	11/9/2018	0	1	ACUTE
1084	60	2	17-03-2018	1	1	18-03-2018	1	2	ANAEMIA
142	42	2	28-02-2018	1	1	9/3/2018	9	2	GIST
1086	60	1	21-03-2018	1	1	22-03-2018	1	2	HIV
211	39	1	24-10-2018	1	1	3/8/2019	283	2	KS
945	40	2	29-06-2018	1	1	1/7/2018	2	2	NONCANCERS
953	70	2	27-06-2018	1	1	27-06-2018	0	2	ANAEMIA
633	74	2	13-10-2018	1	1	1/4/2019	170	2	BREAST
528	17	1	3/8/2018	1	1	13-10-2018	71	2	ACUTE
347	66	1	22-10-2018	1	1	25-10-2018	3	3	CHRONIC
1098	32	1	27-11-2018	2	1	29-11-2018	2	2	NONCANCERS
1002	57	1	27-06-2018	2	1	1/7/2018	4	2	NONCANCERS
1103	80	1	6/11/2018	2	1	9/11/2018	3	2	NONCANCERS
853	28	1	7/3/2018	1	1	7/3/2018	0	2	UGIB
924	25	1	11/12/2018	2	1	12/12/2018	1	2	KIDNEY
583	17	2	20-07-2018	1	1	1/6/2019	316	2	ACUTE
605	49	2	12/4/2018	2	1	15-06-2018	64	2	GYN
1109	24	1	24-06-2018	1	1	24-06-2018	0	2	HIV
579	38	1	6/4/2018	1	1	19-06-2018	74	2	LYMPHOMA
1330	46	2	22-08-2018	1	1	23-08-2018	1	2	KIDNEY
623	28	1	2/11/2018	1	1	30-11-2018	28	2	GIST
619	38	2	16-03-2018	1	1	20-09-2018	188	2	OCANCERS
958	42	1	31-01-2018	2	1	1/6/2018	121	2	NONCANCERS
1319	19	1	9/10/2018	3	1	15-10-2018	6	2	KIDNEY
6	30	2	17-09-2019	1	1	23-10-2019	36	2	GYN
1093	28	2	6/7/2018	2	1	16-07-2018	10	2	HIV
594	67	1	16-05-2018	1	1	18-05-2018	2	2	ACUTE
450	49	2	6/12/2018	1	1	25-01-2019	50	2	GYN
1020	52	1	2/11/2018	2	1	3/11/2018	1	2	HIV
1010	18	1	4/9/2018	1	1	5/9/2018	1	2	NONCANCERS
982	19	1	5/4/2018	2	1	6/4/2018	1	2	CIRRHOSIS
551	44	2	7/11/2018	1	1	13-12-2018	36	2	GYN
1311	29	1	16-02-2018	3	1	21-02-2018	5	2	KIDNEY
962	19	1	18-08-2018	1	1	19-08-2018	1	2	NONCANCERS
1286	56	2	19-06-2018	2	1	19-06-2018	0	2	UGIB
1332	47	2	6/9/2018	2	1	9/9/2018	3	2	HIV
1320	19	1	14-11-2018	1	1	21-11-2018	7	2	SCD
503	32	1	11/3/2019	1	1	15-03-2019	4	1	GIST
5	34	2	12/9/2019	1	1	29-09-2019	17	3	GYN
1316	28	2	7/1/2018	1	1	7/1/2018	0	2	NONCANCERS
259	26	1	10/7/2018	1	1	26-08-2018	47	2	ACUTE
584	25	1	29-10-2018	1	1	19-02-2019	113	2	ACUTE
1119	50	2	22-09-2018	1	1	26-09-2018	4	2	NONCANCERS
957	65	1	8/6/2018	1	1	9/6/2018	1	2	NONCANCERS
1029	36	1	8/8/2018	2	1	9/8/2018	1	2	HIV
999	58	2	27-04-2018	1	1	14-05-2018	17	2	HIV
631	21	2	28-08-2018	1	1	21-09-2018	24	2	KS
956	50	2	11/6/2018	1	1	12/6/2018	1	2	NONCANCERS
922	48	1	17-12-2018	2	1	17-12-2018	0	2	NONCANCERS
581	58	1	7/3/2018	1	1	23-01-2019	322	2	LYMPHOMA
937	69	2	14-07-2018	1	1	14-07-2018	0	2	NONCANCERS
1334	75	1	4/8/2018	2	1	17-08-2018	13	2	NONCANCERS
330	42	2	13-12-2018	1	1	26-09-2019	287	2	BREAST
1304	19	2	6/6/2018	2	1	17-06-2018	11	2	KIDNEY
872	22	2	2/5/2018	1	1	2/5/2018	0	3	UGIB
995	38	1	18-05-2018	1	1	24-05-2018	6	2	NONCANCERS
359	44	1	14-12-2018	1	1	6/9/2019	266	2	CHRONIC
519	73	1	8/4/2018	1	1	28-03-2019	354	2	OCANCERS
861	57	1	10/3/2018	2	1	11/3/2018	1	2	HIV
981	39	1	21-04-2018	1	1	22-04-2018	1	2	NONCANCERS
1323	54	1	5/11/2018	1	1	6/11/2018	1	2	KIDNEY
569	36	2	8/7/2018	1	1	30-08-2018	53	2	ACUTE
1087	46	1	27-03-2018	1	1	29-03-2018	2	2	HIV
1036	33	2	25-01-2018	1	1	29-01-2018	4	2	KS
910	22	2	22-11-2018	2	1	22-11-2018	0	2	NONCANCERS
1068	65	2	14-02-2018	1	1	20-02-2018	6	2	UGIB
940	23	1	2/7/2018	1	1	20-07-2018	18	2	NONCANCERS
1014	45	1	14-10-2018	2	1	14-10-2018	0	2	HIV
869	29	2	31-05-2018	1	1	31-05-2018	0	3	NONCANCERS
1113	40	2	3/10/2018	1	1	11/10/2018	8	2	UGIB
599	47	1	20-11-2018	1	1	30-11-2018	10	2	CHRONIC
163	41	1	15-07-2019	1	1	20-07-2019	5	2	GIST
232	26	2	29-08-2018	3	1	12/8/2019	348	2	KS
1017	38	2	30-09-2018	1	1	9/10/2018	9	2	NONCANCERS
535	57	1	31-01-2018	1	1	23-09-2018	235	2	OCANCERS
978	29	1	21-12-2018	1	1	22-12-2018	1	2	UGIB
325	39	2	13-10-2018	1	1	17-10-2018	4	2	ACUTE
1203	27	1	25-11-2018	1	1	26-11-2018	1	2	CIRRHOSIS
1032	52	1	7/8/2018	1	1	8/8/2018	1	2	NONCANCERS
159	53	2	1/4/2018	1	1	9/1/2019	283	2	BREAST
1296	48	2	3/5/2018	1	1	5/5/2018	2	2	HIV
1314	90	1	16-01-2018	2	1	17-01-2018	1	2	NONCANCERS
520	50	1	28-11-2018	1	1	6/12/2018	8	2	GIST
1100	46	1	21-11-2018	1	1	23-11-2018	2	2	NONCANCERS
1325	20	2	13-09-2018	2	1	16-09-2018	3	2	KIDNEY
436	23	1	15-12-2018	1	1	8/3/2019	83	2	KS
552	22	2	15-06-2018	1	1	12/9/2018	89	2	LYMPHOMA
923	37	2	22-12-2018	1	1	24-12-2018	2	2	NONCANCERS
570	75	2	16-09-2018	1	1	24-10-2018	38	2	CHRONIC
1245	60	2	14-05-2018	1	1	17-05-2018	3	2	CIRRHOSIS
1204	74	1	23-11-2018	2	1	23-11-2018	0	2	NONCANCERS
1297	16	1	16-05-2018	2	1	17-05-2018	1	2	CARDIOVASCULAR
507	50	2	23-11-2018	1	1	2/12/2018	9	2	GYN
591	75	2	9/5/2018	1	1	18-10-2018	162	2	GIST
616	50	1	11/5/2018	4	1	30-05-2018	19	2	ACUTE
1321	27	2	12/11/2018	3	1	15-11-2018	3	2	KIDNEY
889	40	2	21-08-2018	3	1	22-08-2018	1	2	CIRRHOSIS
1301	65	2	16-04-2018	1	1	16-04-2018	0	2	NONCANCERS
881	34	1	18-06-2018	1	1	19-06-2018	1	2	CIRRHOSIS
992	31	1	2/5/2018	1	1	2/5/2018	0	2	CIRRHOSIS
634	27	1	29-12-2018	1	1	31-12-2018	2	2	KS
1303	25	1	11/4/2018	1	1	12/4/2018	1	2	NONCANCERS
1344	28	1	5/12/2018	2	1	5/12/2018	0	2	ANAEMIA
553	52	2	11/8/2018	1	1	22-08-2018	11	2	GYN
1046	20	1	1/10/2018	2	1	6/10/2018	5	2	NONCANCERS
407	30	2	27-12-2018	1	1	9/1/2019	13	2	CHRONIC
900	48	2	8/9/2018	1	1	8/9/2018	0	2	CIRRHOSIS
3	34	2	2/10/2019	1	1	7/10/2019	5	2	GYN
1094	85	2	10/1/2018	2	1	16-01-2018	6	2	NONCANCERS
1309	19	1	12/3/2018	1	1	14-03-2018	2	2	KIDNEY
1027	45	2	17-08-2018	1	1	24-08-2018	7	2	HIV
1078	40	2	3/3/2018	1	1	16-03-2018	13	2	NONCANCERS
351	23	1	24-10-2018	1	1	9/10/2019	350	3	ACUTE
1329	57	2	10/8/2018	1	1	10/8/2018	0	2	ANAEMIA
1328	44	1	1/8/2018	1	1	6/8/2018	5	2	KIDNEY
918	60	2	25-12-2018	1	1	25-12-2018	0	2	NONCANCERS
1327	28	1	20-08-2018	2	1	21-08-2018	1	2	KIDNEY
497	63	1	26-02-2019	1	1	13-05-2019	76	2	LYMPHOMA
946	50	1	6/6/2018	2	1	7/6/2018	1	2	NONCANCERS
1101	31	2	27-11-2018	1	1	28-11-2018	1	2	ACUTE
1088	38	1	30-03-2018	2	1	31-03-2018	1	2	HIV
1041	75	2	22-02-2018	2	1	26-02-2018	4	2	NONCANCERS
20	65	2	25-04-2018	1	1	3/5/2018	8	2	GYN
564	29	2	24-05-2018	1	1	1/7/2018	38	3	GIST
960	21	1	17-08-2018	1	1	23-08-2018	6	2	NONCANCERS
1004	34	1	12/7/2018	2	1	12/7/2018	0	2	HIV
1312	39	2	4/2/2018	1	1	4/2/2018	0	2	KIDNEY
167	44	2	23-06-2019	1	1	9/7/2019	16	2	BREAST
987	26	2	20-04-2018	2	1	22-04-2018	2	2	KS
901	32	1	17-09-2018	2	1	17-09-2018	0	2	NONCANCERS
928	77	2	28-12-2018	1	1	29-12-2018	1	2	NONCANCERS
1317	59	2	4/10/2018	2	1	27-10-2018	23	2	CARDIOVASCULAR
1021	25	2	29-10-2018	1	1	6/11/2018	8	2	NONCANCERS
534	29	1	29-08-2018	1	1	2/10/2018	34	2	OCANCERS
1315	30	2	11/1/2018	2	1	17-01-2018	6	2	SCD
506	59	2	11/7/2018	1	1	14-07-2018	3	2	GYN
329	36	2	14-03-2019	1	1	24-03-2019	10	3	OCANCERS
383	26	1	21-12-2018	2	1	1/1/2019	11	2	ACUTE
620	64	1	29-11-2018	1	1	8/12/2018	9	2	KS
557	42	2	7/3/2018	1	1	8/3/2018	1	2	GYN
912	28	1	18-11-2018	2	1	18-11-2018	0	2	OCANCERS
1326	17	1	17-09-2018	1	1	28-09-2018	11	2	CARDIOVASCULAR
885	70	2	7/6/2018	2	1	13-07-2018	36	2	KIDNEY
510	58	2	1/5/2019	1	1	24-05-2019	23	3	OCANCERS
867	22	2	12/5/2018	2	1	12/5/2018	0	3	KIDNEY
857	39	2	26-03-2018	1	1	26-03-2018	0	2	ANAEMIA
1063	47	1	8/1/2018	1	1	12/1/2018	4	2	NONCANCERS
944	37	2	18-07-2018	1	1	27-07-2018	9	2	NONCANCERS
561	47	2	1/5/2018	1	1	30-05-2018	29	2	GYN
884	21	1	11/7/2018	2	1	11/7/2018	0	2	KIDNEY
1306	30	2	25-06-2018	1	1	26-06-2018	1	2	HIV
1299	25	1	12/5/2018	1	1	13-05-2018	1	2	NONCANCERS
630	36	2	6/5/2018	1	1	11/8/2018	97	2	OCANCERS
1062	30	1	3/1/2018	2	1	12/1/2018	9	2	NONCANCERS
929	25	1	22-12-2018	1	1	25-12-2018	3	2	SCD
592	34	1	5/4/2018	1	1	26-04-2018	21	2	KS
109	32	1	28-06-2018	1	1	15-01-2020	566	2	GIST
932	40	2	22-05-2018	1	1	25-05-2018	3	2	HIV
1011	25	2	11/9/2018	2	1	16-09-2018	5	2	HIV
1343	25	2	4/12/2018	1	1	9/12/2018	5	2	KIDNEY
933	30	2	2/5/2018	3	1	7/5/2018	5	2	NONCANCERS
1337	50	2	26-07-2018	1	1	31-07-2018	5	2	KIDNEY
883	33	2	26-06-2018	1	1	26-06-2018	0	3	ANAEMIA
1007	39	2	22-07-2018	1	1	25-07-2018	3	2	HIV
1248	23	2	18-05-2018	1	1	18-05-2018	0	2	NONCANCERS
1	58	1	28-08-2019	1	1	30-11-2019	94	3	PROSTATE
319	22	2	11/10/2018	1	1	14-01-2019	95	2	OCANCERS
1003	30	1	29-07-2018	1	1	31-07-2018	2	2	NONCANCERS
894	42	1	4/8/2018	1	1	7/8/2018	3	2	CIRRHOSIS
530	47	2	11/10/2018	1	1	23-11-2018	43	1	GIST
1000	49	1	30-04-2018	2	1	20-05-2018	20	2	HIV
607	29	2	20-12-2018	1	1	21-06-2019	183	2	OCANCERS
989	56	2	11/4/2018	2	1	28-04-2018	17	2	NONCANCERS
955	39	2	2/6/2018	1	1	20-06-2018	18	2	NONCANCERS
1096	46	1	14-11-2018	1	1	18-11-2018	4	2	NONCANCERS
499	40	2	4/12/2018	1	1	16-01-2019	43	2	GYN
210	40	1	30-01-2018	2	2	30-01-2018		4	UGIB
3	35	2	7/1/2018	4	2	10/1/2018		4	ANAEMIA
261	23	2	18-11-2018	2	2	22-11-2018		4	ANAEMIA
667	49	2	29-08-2018	1	2	1/9/2018		4	ANAEMIA
435	85	1	23-11-2018	2	2	4/12/2018		4	LYMPHOMA
15	18	2	24-01-2018	2	2	24-01-2018		4	HIV
1233	16	1	12/10/2018	1	2	31-10-2018		4	CIRRHOSIS
67	18	2	16-08-2018	2	2	19-09-2018		4	HIV
14	25	1	31-12-2018	1	2	11/1/2019		4	NONCANCERS
13	27	1	8/11/2018	7	2	21-11-2018		4	CARDIOVASCULAR
677	38	2	9/4/2018	1	2	18-05-2018		4	GIST
1261	37	1	27-11-2018	1	2	4/12/2018		4	CIRRHOSIS
105	48	1	25-09-2018	2	2	28-09-2018		4	ANAEMIA
22	50	2	20-10-2018	4	2	10/11/2018		4	NONCANCERS
11	18	2	1/11/2018	2	2	3/11/2018		4	ANAEMIA
292	18	1	22-10-2018	2	2	3/11/2018		4	NONCANCERS
271	54	1	3/8/2018	1	2	4/8/2018		4	NONCANCERS
1225	65	1	9/9/2018	1	2	14-09-2018		4	NONCANCERS
343	73	1	25-07-2018	2	2	27-07-2018		4	ANAEMIA
389	16	2	28-12-2018	1	2	31-12-2018		4	CHRONIC
472	48	1	10/2/2018	1	2	17-02-2018		4	HIV
412	65	2	27-12-2018	1	2	2/1/2019		4	GYN
643	33	1	28-06-2018	3	2	4/7/2018		4	KIDNEY
6	23	2	1/3/2018	3	2	14-03-2018		4	NONCANCERS
1136	38	1	18-10-2018	1	2	22-10-2018		4	UGIB
337	51	2	14-07-2018	2	2	25-07-2018		4	ANAEMIA
826	54	2	3/4/2018	1	2	23-04-2018		4	NONCANCERS
602	38	2	17-03-2018	1	2	19-03-2018		4	HIV
18	32	1	21-08-2018	2	2	8/9/2018		4	KIDNEY
19	62	1	12/8/2018	1	2	25-08-2018		4	KIDNEY
608	23	2	24-08-2018	1	2	30-08-2018		4	NONCANCERS
287	57	2	2/6/2018	2	2	9/6/2018		4	NONCANCERS
473	70	2	23-11-2019	1	2	24-01-2020		4	GYN
729	20	2	6/3/2018	1	2	20-03-2018		4	NONCANCERS
342	28	1	20-06-2018	3	2	27-06-2018		4	HIV
156	71	1	23-03-2018	1	2	3/4/2018		4	GIST
455	34	2	3/8/2018	2	2	5/8/2018		4	KIDNEY
27	19	2	6/6/2018	2	2	13-06-2018		4	HIV
93	42	2	7/11/2018	1	2	13-01-2020		4	LYMPHOMA
23	38	1	31-07-2018	2	2	1/8/2018		4	KIDNEY
319	20	1	14-01-2018	2	2	2/5/2018		4	SCD
38	64	1	5/2/2018	1	2	28-02-2018		4	GIST
26	22	2	19-01-2018	2	2	25-05-2018		4	NONCANCERS
1357	56	2	31-12-2018	2	2	24-01-2019		4	KIDNEY
28	65	2	4/4/2018	2	2	9/6/2018		4	HIV
754	78	1	16-07-2018	2	2	19-07-2018		4	LYMPHOMA
30	21	2	18-01-2018	2	2	23-01-2018		4	KIDNEY
451	22	1	14-03-2018	1	2	21-03-2018		4	ANAEMIA
229	50	2	25-04-2018	2	2	5/5/2018		4	NONCANCERS
281	38	2	31-07-2018	1	2	14-08-2018		4	HIV
32	35	1	6/5/2018	5	2	9/5/2018		4	NONCANCERS
435	90	1	9/4/2018	1	2	10/4/2018		4	ANAEMIA
1126	34	1	6/8/2018	2	2	9/8/2018		4	UGIB
656	49	2	8/12/2018	1	2	29-07-2019		4	GYN
612	21	2	10/9/2018	3	2	17-10-2018		4	NONCANCERS
388	22	2	17-12-2018	1	2	18-12-2018		4	SCD
373	27	1	31-01-2018	3	2	1/2/2018		4	HIV
36	29	1	6/10/2018	2	2	12/10/2018		4	NONCANCERS
1260	32	1	23-11-2018	1	2	28-11-2018		4	UGIB
71	58	2	19-05-2018	1	2	29-05-2018		4	GYN
275	96	2	17-08-2018	1	2	10/9/2018		4	NONCANCERS
307	37	1	28-09-2018	1	2	14-01-2020		4	KS
376	39	2	25-04-2018	2	2	30-04-2018		4	NONCANCERS
2	50	2	24-11-2018	2	2	5/12/2018		4	KIDNEY
175	29	2	15-11-2018	3	2	23-11-2018		4	ANAEMIA
1147	32	1	19-07-2018	1	2	21-09-2018		4	UGIB
192	53	2	28-03-2019	1	2	5/6/2019		4	BREAST
1349	42	2	24-07-2018	1	2	30-07-2018		4	KIDNEY
538	27	2	22-12-2018	1	2	23-12-2018		4	ANAEMIA
257	33	1	16-07-2018	1	2	18-07-2019		4	KS
424	45	2	7/8/2018	1	2	20-08-2018		4	GYN
831	18	1	11/8/2018	1	2	18-08-2018		4	NONCANCERS
111	45	1	27-03-2018	4	2	4/4/2018		4	HIV
433	30	2	5/4/2018	2	2	14-04-2018		4	ANAEMIA
641	14	2	5/7/2018	2	2	30-10-2018		4	LYMPHOMA
1362	38	2	12/3/2018	2	2	13-03-2018		4	CARDIOVASCULAR
675	32	2	17-04-2018	1	2	7/5/2018		4	GYN
301	60	1	9/8/2018	2	2	29-08-2018		4	CIRRHOSIS
303	25	1	23-03-2018	2	2	26-03-2018		4	SCD
502	25	2	25-03-2018	2	2	26-03-2018		4	NONCANCERS
397	50	1	11/1/2018	2	2	15-01-2018		4	SCD
57	22	1	3/2/2018	1	2	15-01-2019		4	LYMPHOMA
29	68	1	30-07-2018	1	2	31-07-2018		4	PROSTATE
254	18	2	18-08-2018	4	2	23-08-2018		4	ACUTE
297	48	2	9/12/2019	1	2	14-02-2020		4	GYN
678	85	1	6/6/2018	2	2	10/6/2018		4	CARDIOVASCULAR
1285	80	2	18-06-2018	1	2	19-06-2018		4	ANAEMIA
671	32	2	6/7/2018	1	2	29-01-2020		4	GYN
249	22	1	22-03-2018	2	2	30-03-2018		4	CIRRHOSIS
153	20	1	9/11/2018	1	2	10/11/2018		4	OCANCERS
684	30	1	9/8/2018	1	2	10/8/2018		4	HIV
550	19	2	30-08-2018	1	2	19-09-2018		4	NONCANCERS
483	43	2	21-05-2019	1	2	3/1/2020		4	OCANCERS
162	85	2	9/10/2018	1	2	30-05-2019		4	GIST
434	24	1	8/11/2018	1	2	16-11-2018		4	OCANCERS
648	27	1	27-02-2018	1	2	28-02-2018		4	HIV
367	57	2	20-04-2018	2	2	23-04-2018		4	ACUTE
1365	68	2	6/2/2018	1	2	16-02-2018		4	NONCANCERS
205	53	1	26-07-2018	5	2	8/8/2018		4	BREAST
168	37	1	26-04-2018	2	2	4/5/2018		4	KIDNEY
169	42	1	11/5/2018	2	2	13-05-2018		4	ANAEMIA
313	27	2	12/4/2018	2	2	23-04-2018		4	NONCANCERS
568	23	2	16-04-2018	2	2	18-04-2018		4	ANAEMIA
304	26	2	21-09-2018	2	2	16-10-2018		4	NONCANCERS
618	18	2	26-12-2018	1	2	31-12-2018		4	SCD
683	45	2	10/4/2018	1	2	26-07-2018		4	BREAST
1131	45	1	19-08-2018	1	2	26-08-2018		4	HIV
17	17	1	23-07-2018	1	2	26-07-2018		4	ANAEMIA
143	22	2	11/10/2018	1	2	29-10-2018		4	NONCANCERS
312	32	2	5/10/2018	1	2	19-12-2018		4	KS
371	24	1	19-10-2018	1	2	10/12/2018		4	NONCANCERS
181	67	2	11/5/2018	1	2	23-10-2019		4	LYMPHOMA
317	46	2	22-10-2018	1	2	25-10-2018		4	NONCANCERS
688	60	2	9/12/2018	2	2	12/12/2018		4	NONCANCERS
1175	30	2	11/7/2018	1	2	13-07-2018		4	ANAEMIA
259	78	1	14-04-2018	1	2	16-04-2018		4	NONCANCERS
57	27	2	27-07-2018	3	2	28-07-2018		4	ANAEMIA
53	28	1	18-01-2018	5	2	29-01-2018		4	KIDNEY
810	75	2	3/8/2018	2	2	13-08-2018		4	ANAEMIA
379	48	2	16-11-2018	1	2	23-04-2019		4	GYN
1249	55	1	6/8/2018	2	2	7/8/2018		4	CIRRHOSIS
1247	57	1	1/8/2018	1	2	2/8/2018		4	CIRRHOSIS
523	19	2	6/7/2018	1	2	8/7/2018		4	SCD
646	48	2	4/10/2018	1	2	20-02-2019		4	GYN
328	30	2	13-03-2018	2	2	15-03-2018		4	SCD
705	29	2	16-06-2018	1	2	20-06-2018		4	HIV
556	35	2	20-03-2018	2	2	21-03-2018		4	NONCANCERS
348	29	2	16-05-2018	1	2	27-05-2018		4	NONCANCERS
299	62	1	27-06-2018	2	2	30-06-2018		4	KIDNEY
605	27	2	11/1/2018	1	2	12/1/2018		4	NONCANCERS
418	25	2	3/7/2018	1	2	11/7/2018		4	SCD
340	25	2	1/2/2018	3	2	2/2/2018		4	ANAEMIA
642	47	2	2/10/2019	1	2	10/12/2019		4	GYN
654	58	1	9/3/2019	1	2	18-03-2020		4	GIST
437	27	1	28-04-2018	1	2	30-04-2018		4	UGIB
463	35	1	16-07-2018	1	2	21-07-2018		4	OCANCERS
645	23	2	20-09-2018	1	2	26-09-2018		4	GYN
822	40	2	27-11-2018	2	2	1/12/2018		4	ANAEMIA
280	32	1	6/9/2018	1	2	6/12/2019		4	LYMPHOMA
356	63	2	13-03-2018	1	2	16-03-2018		4	KIDNEY
293	16	1	12/11/2018	1	2	16-10-2019		4	LYMPHOMA
311	23	2	27-09-2018	1	2	18-02-2019		4	LYMPHOMA
279	20	2	22-08-2018	2	2	30-08-2018		4	NONCANCERS
763	46	2	11/4/2018	1	2	9/11/2018		4	ANAEMIA
364	63	1	30-01-2018	1	2	29-08-2018		4	PROSTATE
791	31	2	31-01-2018	2	2	6/2/2018		4	KIDNEY
190	75	1	25-09-2018	2	2	8/10/2018		4	ANAEMIA
54	32	1	25-05-2018	3	2	28-05-2018		4	NONCANCERS
492	64	2	14-10-2018	1	2	31-10-2018		4	GYN
52	30	1	10/6/2018	2	2	12/6/2018		4	HIV
181	73	1	6/9/2018	2	2	11/9/2018		4	NONCANCERS
398	49	1	12/3/2019	1	2	18-03-2019		4	OCANCERS
317	48	2	20-01-2019	1	2	5/6/2019		4	GYN
89	23	2	17-07-2018	1	2	28-07-2018		4	KIDNEY
275	30	2	25-02-2018	1	2	27-02-2018		4	SCD
380	35	1	16-09-2018	1	2	17-09-2018		4	KIDNEY
737	24	2	1/11/2018	2	2	6/11/2018		4	CARDIOVASCULAR
1234	56	2	3/9/2018	1	2	9/11/2018		4	NONCANCERS
63	60	2	19-06-2018	1	2	19-06-2018		4	ANAEMIA
212	33	2	18-02-2018	1	2	20-02-2018		4	HIV
65	22	1	31-10-2018	9	2	4/11/2018		4	SCD
456	46	2	26-07-2018	2	2	30-07-2018		4	NONCANCERS
781	52	1	28-12-2018	2	2	29-12-2018		4	HIV
1213	42	1	18-07-2018	2	2	21-07-2018		4	NONCANCERS
127	47	2	25-02-2018	2	2	1/3/2018		4	ANAEMIA
192	25	1	15-10-2018	2	2	19-10-2018		4	ANAEMIA
18	42	2	23-02-2018	1	2	24-02-2018		4	GIST
768	30	2	5/1/2018	2	2	15-01-2018		4	GIST
83	56	1	25-05-2018	1	2	25-05-2018		4	OCANCERS
270	25	1	25-04-2018	1	2	29-04-2018		4	KIDNEY
59	61	1	15-12-2018	5	2	23-12-2018		4	NONCANCERS
668	25	2	2/2/2018	1	2	13-02-2018		4	GYN
94	45	1	12/7/2018	1	2	27-11-2019		4	KS
410	36	1	15-03-2018	2	2	17-10-2018		4	UGIB
800	16	1	7/10/2018	2	2	8/10/2018		4	SCD
1246	24	1	15-05-2018	1	2	17-05-2018		4	UGIB
483	19	2	30-08-2018	2	2	30-08-2018		4	KIDNEY
69	58	2	12/05/2018	1	2	15-05-2018		4	GYN
224	70	1	16-07-2018	1	2	18-12-2018		4	CHRONIC
66	58	2	22-07-2018	2	2	22-08-2018		4	BREAST
34	43	1	4/7/2018	1	2	13-07-2018		4	KIDNEY
1229	38	1	13-08-2018	4	2	17-08-2018		4	UGIB
96	39	2	8/5/2018	1	2	27-01-2020		4	KS
83	58	2	22-01-2018	4	2	1/2/2018		4	KIDNEY
440	24	2	2/9/2018	3	2	9/10/2018		4	KIDNEY
84	32	2	7/2/2018	2	2	9/2/2018		4	HIV
587	30	2	27-04-2018	2	2	30-04-2018		4	HIV
157	62	2	22-02-2018	2	2	11/4/2018		4	GYN
86	78	1	3/3/2018	2	2	23-03-2018		4	KIDNEY
166	87	2	26-04-2018	2	2	26-04-2018		4	NONCANCERS
87	34	1	28-03-2018	2	2	29-03-2018		4	GIST
1281	75	1	8/6/2018	1	2	14-06-2018		4	CIRRHOSIS
1238	38	1	7/11/2018	1	2	11/11/2018		4	CIRRHOSIS
736	25	2	22-09-2018	1	2	26-09-2018		4	SCD
316	33	1	9/10/2018	1	2	14-10-2018		4	NONCANCERS
167	36	1	13-01-2018	2	2	18-01-2018		4	ANAEMIA
471	62	2	12/6/2018	1	2	26-11-2018		4	GIST
504	20	1	31-07-2018	1	2	7/8/2018		4	NONCANCERS
388	43	2	26-10-2018	1	2	27-10-2018		4	HIV
42	73	1	28-02-2018	1	2	9/3/2018		4	GIST
100	15	2	18-06-2018	2	2	2/7/2018		4	NONCANCERS
794	42	2	31-03-2018	1	2	2/4/2018		4	CIRRHOSIS
690	16	1	14-01-2018	1	2	24-01-2018		4	NONCANCERS
179	38	2	28-03-2018	2	2	29-03-2018		4	ANAEMIA
357	37	1	12/1/2019	1	2	7/2/2019		4	GIST
1144	66	2	17-07-2018	1	2	27-07-2018		4	CIRRHOSIS
355	22	2	20-11-2019	1	2	25-11-2019		4	OCANCERS
107	39	2	4/2/2018	2	2	6/2/2018		4	KIDNEY
442	63	2	20-01-2018	2	2	7/2/2018		4	ANAEMIA
369	60	2	18-10-2018	1	2	29-10-2018		4	GYN
242	34	1	19-11-2018	1	2	23-11-2018		4	ACUTE
77	37	1	9/8/2018	2	2	12/8/2018		4	ANAEMIA
698	15	1	16-10-2018	1	2	3/12/2018		4	NONCANCERS
338	48	2	13-11-2018	1	2	18-12-2018		4	GYN
647	38	1	31-01-2018	2	2	5/2/2018		4	HIV
410	15	1	24-11-2018	1	2	15-05-2019		4	ACUTE
415	49	2	22-12-2018	1	2	22-01-2019		4	CHRONIC
406	18	2	16-11-2018	1	2	3/12/2018		4	CHRONIC
115	26	2	19-10-2018	1	2	22-10-2018		4	HIV
622	80	2	3/8/2018	1	2	5/8/2018		4	ACUTE
397	18	2	22-11-2018	2	2	4/12/2018		4	ACUTE
93	24	2	19-10-2018	1	2	23-10-2018		4	HIV
628	53	2	16-07-2018	3	2	19-07-2018		4	ANAEMIA
1124	37	1	6/9/2018	1	2	7/9/2018		4	HIV
477	83	1	22-03-2019	1	2	11/4/2019		4	PROSTATE
106	70	1	21-03-2019	1	2	22-03-2019		4	PROSTATE
495	35	2	20-10-2018	1	2	4/2/2019		4	BREAST
82	35	2	31-05-2018	1	2	9/8/2018		4	GYN
191	24	2	5/10/2018	1	2	6/10/2018		4	NONCANCERS
273	62	2	13-08-2018	1	2	13-08-2018		4	HIV
459	21	2	31-01-2018	2	2	3/2/2018		4	ANAEMIA
129	41	2	6/3/2018	2	2	14-03-2018		4	HIV
74	32	2	16-05-2018	1	2	25-05-2018		4	NONCANCERS
692	53	1	17-01-2018	3	2	21-01-2018		4	UGIB
709	24	2	26-06-2018	1	2	29-06-2018		4	NONCANCERS
22	47	2	15-01-2018	1	2	25-01-2018		4	LYMPHOMA
672	38	2	19-03-2018	1	2	26-10-2018		4	OCANCERS
135	15	1	6/4/2018	1	2	27-04-2018		4	NONCANCERS
137	32	2	6/12/2018	1	2	28-12-2018		4	CARDIOVASCULAR
543	44	1	20-06-2018	1	2	5/7/2018		4	OCANCERS
644	27	2	16-02-2018	2	2	4/5/2018		4	ANAEMIA
1257	33	1	25-11-2018	1	2	29-11-2018		4	CIRRHOSIS
1163	27	1	17-10-2018	2	2	24-10-2018		4	GIST
481	22	2	24-05-2018	1	2	25-05-2018		4	ANAEMIA
673	36	2	3/7/2018	1	2	5/10/2018		4	HIV
144	20	1	28-11-2018	4	2	29-11-2018		4	NONCANCERS
494	60	2	29-10-2018	1	2	30-10-2018		4	NONCANCERS
180	18	1	4/5/2018	1	2	8/5/2018		4	OCANCERS
1137	38	1	13-10-2018	1	2	20-10-2018		4	NONCANCERS
141	60	2	6/2/2018	3	2	20-03-2018		4	GYN
196	25	2	8/8/2018	1	2	10/8/2018		4	NONCANCERS
808	57	2	20-12-2018	1	2	21-12-2018		4	UGIB
780	20	1	15-11-2018	1	2	16-11-2018		4	SCD
1127	23	2	14-08-2018	2	2	22-08-2018		4	ANAEMIA
724	16	2	22-09-2018	2	2	22-09-2018		4	ANAEMIA
4	55	2	25-01-2018	1	2	26-01-2018		4	GIST
789	21	2	5/12/2018	2	2	11/12/2018		4	KIDNEY
1153	94	2	29-05-2018	2	2	1/6/2018		4	UGIB
384	57	2	26-12-2018	2	2	27-06-2019		4	ACUTE
346	60	2	31-10-2018	1	2	5/12/2018		4	GYN
526	46	2	12/10/2018	2	2	14-10-2018		4	HIV
1292	16	1	6/6/2018	1	2	14-06-2018		4	NONCANCERS
318	61	2	20-12-2019	1	2	5/1/2020		4	NONCANCERS
131	55	2	4/9/2018	1	2	9/1/2020		4	GIST
585	23	2	23-03-2018	1	2	29-03-2018		4	HIV
154	36	1	7/11/2018	1	2	21-12-2018		4	GIST
277	67	1	21-04-2018	2	2	24-04-2018		4	ANAEMIA
253	75	1	19-06-2018	2	2	19-07-2018		4	CARDIOVASCULAR
1193	67	2	25-12-2018	1	2	4/1/2019		4	UGIB
51	99	2	25-03-2018	4	2	25-04-2018		4	NONCANCERS
549	54	1	23-12-2018	2	2	24-12-2018		4	GIST
1262	58	1	30-11-2018	1	2	4/12/2018		4	CIRRHOSIS
243	74	1	20-01-2020	2	2	29-01-2020		4	KS
592	23	2	14-12-2018	1	2	15-12-2018		4	HIV
695	60	1	15-09-2018	2	2	25-09-2018		4	NONCANCERS
326	47	2	14-12-2018	1	2	31-01-2019		4	BREAST
1244	36	1	16-11-2018	2	2	20-11-2018		4	NONCANCERS
188	23	1	13-07-2018	1	2	10/9/2018		4	ACUTE
178	23	2	4/3/2018	3	2	9/3/2018		4	ANAEMIA
224	49	1	1/8/2018	2	2	1/9/2018		4	ANAEMIA
588	19	1	7/6/2018	1	2	8/6/2018		4	NONCANCERS
479	57	1	30-05-2018	1	2	27-07-2018		4	ACUTE
614	40	1	18-05-2018	1	2	24-05-2018		4	HIV
520	40	2	6/6/2018	3	2	8/6/2018		4	HIV
490	66	1	17-06-2018	2	2	27-06-2018		4	ANAEMIA
184	28	2	1/9/2018	2	2	16-09-2018		4	HIV
185	36	2	27-01-2018	2	2	27-01-2018		4	ANAEMIA
43	65	2	8/12/2018	1	2	7/2/2020		4	LYMPHOMA
161	33	2	11/10/2018	1	2	11/2/2020		4	BREAST
298	45	2	27-10-2018	1	2	17-07-2019		4	GYN
227	44	2	1/3/2018	1	2	5/3/2018		4	HIV
334	40	2	24-04-2018	1	2	26-04-2018		4	ANAEMIA
1145	44	2	17-07-2018	3	2	31-07-2018		4	CIRRHOSIS
1184	38	2	16-12-2018	2	2	17-12-2018		4	HIV
190	54	1	4/7/2018	1	2	5/7/2018		4	GIST
193	45	1	31-10-2018	1	2	1/11/2018		4	CARDIOVASCULAR
1199	24	1	17-12-2018	2	2	17-12-2018		4	UGIB
716	38	2	28-12-2018	1	2	31-12-2018		4	NONCANCERS
412	52	1	25-11-2018	2	2	25-11-2018		4	KIDNEY
429	50	2	1/7/2018	1	2	11/10/2018		4	GYN
198	19	1	19-01-2018	2	2	22-01-2018		4	ANAEMIA
726	40	1	1/2/2018	2	2	3/3/2018		4	NONCANCERS
580	32	2	8/1/2018	2	2	10/1/2018		4	ANAEMIA
201	49	1	17-09-2018	2	2	20-09-2018		4	NONCANCERS
385	42	2	21-12-2018	1	2	13-08-2019		4	LYMPHOMA
150	55	2	22-06-2018	2	2	5/7/2018		4	NONCANCERS
467	18	2	16-09-2018	1	2	18-09-2018		4	SCD
522	21	2	21-12-2018	2	2	23-12-2018		4	ANAEMIA
25	56	1	22-01-2018	3	2	24-01-2018		4	ANAEMIA
183	56	2	31-05-2018	1	2	31-05-2018		4	GYN
374	30	1	29-06-2018	2	2	6/7/2018		4	ANAEMIA
432	50	2	3/1/2018	3	2	9/7/2019		4	GYN
639	59	1	19-09-2018	2	2	20-09-2018		4	HIV
219	20	2	3/1/2018	2	2	7/1/2018		4	NONCANCERS
44	61	2	12/4/2018	1	2	25-04-2018		4	HIV
211	26	1	25-01-2018	2	2	30-01-2018		4	UGIB
217	78	1	22-11-2018	1	2	29-11-2018		4	ANAEMIA
464	39	2	12/2/2018	1	2	17-12-2018		4	BREAST
1211	53	2	6/7/2018	1	2	18-07-2018		4	CIRRHOSIS
356	38	2	7/1/2019	1	2	24-01-2019		4	KS
746	50	1	9/8/2018	3	2	13-08-2018		4	KIDNEY
386	60	2	13-09-2018	3	2	18-09-2018		4	CARDIOVASCULAR
453	45	2	1/6/2018	2	2	6/6/2018		4	NONCANCERS
225	31	2	27-06-2018	1	2	29-06-2018		4	OCANCERS
501	27	1	27-02-2018	1	2	28-02-2018		4	HIV
46	23	2	18-06-2018	2	2	22-06-2018		4	HIV
1364	37	2	11/9/2018	1	2	20-09-2018		4	HIV
441	21	1	13-01-2018	1	2	25-01-2018		4	NONCANCERS
758	46	2	3/4/2018	2	2	16-04-2018		4	NONCANCERS
178	64	2	10/5/2018	1	2	13-05-2018		4	BREAST
147	33	2	27-04-2018	1	2	30-04-2018		4	OCANCERS
125	68	2	4/2/2019	1	2	2/8/2019		4	LYMPHOMA
222	73	1	16-08-2019	1	2	29-01-2020		4	PROSTATE
590	43	2	11/10/2018	2	2	11/10/2018		4	KIDNEY
66	38	2	19-03-2018	1	2	23-03-2018		4	OCANCERS
72	29	1	13-12-2018	1	2	17-12-2018		4	SCD
16	53	2	8/2/2018	1	2	2/7/2018		4	CHRONIC
285	43	2	3/2/2018	3	2	8/3/2018		4	HIV
21	20	2	4/2/2018	1	2	21-01-2020		4	CHRONIC
669	45	2	23-01-2018	1	2	13-02-2018		4	GYN
355	56	1	23-02-2018	2	2	24-02-2018		4	NONCANCERS
649	25	2	25-03-2018	2	2	26-03-2018		4	NONCANCERS
126	59	2	17-05-2018	1	2	14-06-2018		4	GIST
487	45	2	11/1/2019	1	2	13-01-2020		4	OCANCERS
313	40	2	22-09-2018	1	2	24-01-2020		4	LYMPHOMA
378	49	2	14-11-2018	1	2	5/12/2018		4	BREAST
297	36	2	13-03-2018	4	2	15-03-2018		4	NONCANCERS
200	48	2	11/7/2019	1	2	18-07-2019		4	GIST
828	50	2	27-03-2018	2	2	29-03-2018		4	HIV
741	26	1	14-12-2018	1	2	17-12-2018		4	ACUTE
203	49	1	17-09-2018	2	2	20-09-2018		4	NONCANCERS
10	26	2	25-12-2019	1	2	5/2/2020		4	GYN
547	65	2	5/7/2018	1	2	4/8/2018		4	OCANCERS
1201	67	1	20-11-2018	2	2	22-11-2018		4	GIST
72	60	2	12/4/2018	1	2	17-12-2018		4	ACUTE
1125	40	1	11/9/2018	1	2	11/9/2018		4	CIRRHOSIS
542	43	1	20-06-2018	1	2	25-10-2018		4	GIST
541	45	2	11/6/2018	1	2	2/7/2018		4	GYN
240	61	1	5/10/2018	1	2	10/10/2018		4	GIST
234	41	1	29-08-2018	1	2	13-11-2018		4	ACUTE
478	52	1	30-05-2018	1	2	18-01-2019		4	GIST
1232	27	1	28-10-2018	1	2	31-10-2018		2	CARDIOVASCULAR
1256	25	1	11/6/2018	1	2	11/6/2018		4	UGIB
662	46	2	17-07-2019	1	2	6/2/2020		4	OCANCERS
248	27	2	20-09-2018	1	2	9/5/2019		4	OCANCERS
680	23	2	9/2/2018	2	2	10/2/2018		4	ANAEMIA
421	45	2	31-12-2018	2	2	31-12-2018		4	HIV
1198	42	1	3/11/2018	1	2	5/11/2018		4	ANAEMIA
197	65	1	3/8/2018	1	2	18-10-2019		4	OCANCERS
535	57	2	23-08-2018	1	2	27-08-2018		4	NONCANCERS
110	60	2	27-04-2018	1	2	30-04-2018		4	LYMPHOMA
821	74	1	12/10/2018	2	2	18-10-2018		4	NONCANCERS
1141	45	1	9/10/2018	1	2	17-10-2018		4	UGIB
209	17	1	7/8/2018	1	2	9/12/2019		4	ACUTE
658	42	2	23-01-2018	1	2	4/7/2018		4	GYN
276	61	2	4/1/2018	2	2	10/1/2018		4	UGIB
682	18	2	21-03-2018	3	2	26-03-2018		4	SCD
1353	53	1	6/7/2018	1	2	7/7/2018		4	CARDIOVASCULAR
115	66	1	25-09-2018	1	2	27-11-2018		4	OCANCERS
227	38	1	22-06-2018	1	2	27-06-2018		4	KS
345	71	1	31-10-2018	1	2	7/11/2018		4	CHRONIC
302	36	1	2/8/2018	1	2	3/12/2018		4	NONCANCERS
235	25	1	21-09-2018	1	2	24-04-2019		4	KS
228	18	1	12/3/2019	1	2	6/8/2019		4	LYMPHOMA
428	27	2	29-10-2018	1	2	2/11/2018		4	HIV
636	46	1	5/2/2018	2	2	8/2/2018		4	NONCANCERS
360	43	2	22-07-2018	1	2	29-07-2018		4	HIV
363	75	2	9/10/2018	2	2	14-10-2018		4	CARDIOVASCULAR
295	34	2	14-11-2018	4	2	18-11-2018		4	KIDNEY
198	23	2	10/7/2018	1	2	26-01-2019		4	BREAST
676	31	2	8/4/2018	1	2	22-05-2019		4	GYN
103	49	1	4/5/2018	1	2	31-07-2019		4	LYMPHOMA
480	40	2	30-08-2018	1	2	12/12/2018		4	BREAST
42	44	1	22-10-2018	2	2	24-10-2018		4	NONCANCERS
287	41	2	2/12/2019	1	2	11/1/2020		4	GYN
1179	35	1	9/7/2018	1	2	17-07-2018		4	CIRRHOSIS
648	30	2	4/9/2018	1	2	9/1/2019		4	BREAST
331	42	2	5/10/2018	1	2	31-10-2018		4	GYN
122	29	2	11/6/2018	2	2	3/7/2018		4	HIV
475	18	2	26-01-2019	1	2	1/2/2019		4	GIST
474	41	1	18-01-2019	1	2	5/4/2019		4	LYMPHOMA
510	39	2	22-11-2018	2	2	26-11-2018		4	ANAEMIA
1287	34	1	9/6/2018	1	2	13-06-2018		4	UGIB
532	32	2	28-07-2018	1	2	2/8/2018		4	ANAEMIA
1371	54	1	4/7/2018	1	2	5/7/2018		4	CARDIOVASCULAR
41	18	1	24-10-2018	2	2	24-10-2018		4	SCD
420	46	2	17-04-2018	1	2	27-11-2019		4	GIST
672	83	2	2/10/2018	2	2	4/10/2018		4	HIV
640	62	2	19-10-2018	1	2	26-10-2018		4	GYN
49	39	2	18-01-2018	2	2	22-01-2018		4	NONCANCERS
1202	42	1	22-11-2018	1	2	25-11-2018		4	CIRRHOSIS
85	39	2	8/8/2018	3	2	20-08-2018		4	GYN
682	54	2	2/3/2018	1	2	23-05-2018		4	GYN
77	37	2	13-04-2018	1	2	13-04-2018		4	GYN
300	43	2	13-07-2018	5	2	22-07-2018		4	ANAEMIA
354	19	2	2/12/2018	2	2	6/12/2018		4	ANAEMIA
151	50	2	23-03-2018	1	2	27-03-2018		4	OCANCERS
235	37	1	30-09-2018	1	2	2/10/2018		4	HIV
713	65	1	11/9/2018	2	2	21-09-2018		4	PROSTATE
446	63	2	2/7/2018	1	2	2/7/2018		4	GYN
442	46	2	11/7/2019	1	2	12/7/2019		4	GYN
252	43	1	30-09-2018	1	2	6/11/2018		4	LYMPHOMA
226	52	2	22-02-2018	1	2	23-02-2018		4	ANAEMIA
251	34	2	15-08-2018	2	2	30-08-2018		4	ACUTE
1227	47	1	7/8/2018	3	2	17-08-2018		4	CIRRHOSIS
1374	45	1	5/9/2018	3	2	27-09-2018		4	KIDNEY
486	34	1	24-02-2018	1	2	2/3/2018		4	HIV
58	30	2	1/2/2018	1	2	11/4/2018		4	ACUTE
50	30	2	30-03-2018	3	2	31-03-2018		4	HIV
653	60	1	10/9/2018	1	2	17-09-2018		4	CHRONIC
133	35	1	24-02-2018	1	2	26-02-2018		4	KIDNEY
31	40	2	22-04-2018	2	2	24-04-2018		4	NONCANCERS
777	49	1	15-08-2018	1	2	28-08-2018		4	NONCANCERS
544	28	2	9/11/2018	2	2	15-11-2018		4	HIV
469	48	2	24-03-2018	1	2	27-03-2018		4	GYN
426	30	2	5/8/2018	1	2	29-05-2019		4	GYN
114	20	2	8/1/2018	2	2	14-01-2018		4	KIDNEY
39	39	2	5/2/2018	1	2	7/2/2018		4	OCANCERS
659	29	2	15-09-2018	2	2	6/11/2018		4	NONCANCERS
99	34	2	3/4/2018	1	2	10/5/2018		4	GYN
647	50	2	5/10/2018	1	2	4/11/2018		4	GYN
325	75	2	4/10/2018	3	2	5/10/2018		4	ANAEMIA
465	35	2	30-01-2018	2	2	7/2/2018		4	ANAEMIA
468	74	2	22-10-2018	3	2	1/11/2018		4	NONCANCERS
125	60	1	8/12/2018	1	2	14-12-2018		4	ACUTE
414	29	2	17-12-2018	1	2	14-01-2019		4	GYN
1237	36	1	8/11/2018	3	2	13-11-2018		4	NONCANCERS
223	65	2	23-06-2018	2	2	27-06-2018		4	CARDIOVASCULAR
1242	27	2	18-11-2018	1	2	19-11-2018		4	CIRRHOSIS
1367	28	2	26-03-2018	2	2	29-06-2018		4	ANAEMIA
408	80	1	23-05-2018	2	2	7/6/2018		4	HIV
162	63	1	8/7/2018	1	2	9/7/2018		4	NONCANCERS
528	73	1	4/9/2018	1	2	8/9/2018		4	KIDNEY
445	75	2	12/11/2018	1	2	16-11-2018		4	ACUTE
117	48	1	17-12-2018	2	2	18-12-2018		4	KIDNEY
92	32	2	21-11-2018	1	2	18-12-2019		4	KS
395	79	1	29-05-2019	1	2	31-05-2019		4	PROSTATE
81	29	2	3/12/2018	2	2	6/12/2018		4	SCD
392	56	2	15-11-2018	1	2	23-11-2018		4	GIST
441	60	2	10/11/2018	1	2	4/1/2019		4	LYMPHOMA
208	18	2	25-06-2018	1	2	15-11-2018		4	LYMPHOMA
463	26	2	1/5/2018	2	2	3/5/2018		4	UGIB
749	40	2	2/7/2018	3	2	11/7/2018		4	NONCANCERS
761	27	1	5/2/2018	2	2	30-03-2018		4	HIV
50	29	1	20-07-2018	1	2	20-07-2018		4	KS
1231	48	2	18-10-2018	2	2	3/11/2018		4	NONCANCERS
806	27	1	2/11/2018	3	2	7/11/2018		4	HIV
824	60	2	3/4/2018	2	2	3/5/2018		4	CARDIOVASCULAR
264	53	1	15-06-2018	1	2	26-08-2019		4	LYMPHOMA
459	38	1	22-05-2018	1	2	17-04-2019		4	KS
375	65	2	24-12-2018	1	2	9/1/2019		4	GYN
220	33	2	4/11/2019	1	2	21-01-2020		4	GYN
84	66	1	28-03-2019	1	2	29-03-2019		4	OCANCERS
191	28	1	8/5/2019	1	2	19-06-2019		4	KS
370	70	2	1/6/2018	2	2	26-10-2018		4	GIST
1182	24	1	10/7/2018	1	2	13-07-2018		4	NONCANCERS
367	52	1	31-10-2018	1	2	13-02-2019		4	GIST
1205	56	2	13-11-2018	1	2	23-11-2018		4	UGIB
620	18	2	16-04-2018	2	2	19-04-2018		4	SCD
665	78	1	11/7/2018	3	2	18-07-2018		4	KIDNEY
247	30	1	3/2/2019	1	2	7/2/2019		4	KS
25	32	1	13-07-2018	1	2	3/12/2018		4	ACUTE
263	24	2	20-06-2018	1	2	6/11/2018		4	BREAST
674	37	2	9/8/2018	1	2	21-08-2018		4	GYN
352	68	1	8/10/2018	3	2	10/10/2018		4	PROSTATE
1135	40	1	18-10-2018	2	2	23-10-2018		4	NONCANCERS
1152	45	1	30-05-2018	1	2	2/6/2018		4	UGIB
438	36	1	2/11/2018	1	2	8/11/2018		4	GIST
242	58	2	9/8/2018	2	2	22-08-2018		4	GYN
637	17	2	28-03-2018	2	2	29-03-2018		4	ACUTE
795	27	2	20-04-2018	2	2	21-04-2018		4	NONCANCERS
1263	49	1	29-09-2018	1	2	3/10/2018		4	CIRRHOSIS
407	24	1	1/5/2018	2	2	5/5/2018		4	UGIB
43	41	2	29-10-2018	4	2	8/11/2018		4	NONCANCERS
180	40	1	23-04-2018	2	2	24-04-2018		4	UGIB
819	18	2	23-06-2018	2	2	27-06-2018		4	NONCANCERS
336	37	2	7/8/2019	1	2	12/8/2019		4	GYN
785	21	2	17-08-2018	2	2	23-08-2018		4	ANAEMIA
458	62	1	14-08-2018	1	2	29-01-2020		4	GIST
333	32	2	28-09-2018	1	2	29-03-2019		4	GYN
696	40	1	29-09-2018	1	2	12/10/2018		4	HIV
621	45	1	7/5/2018	2	2	8/6/2018		4	HIV
165	54	2	7/5/2018	1	2	11/5/2018		4	GYN
327	45	2	27-11-2018	1	2	18-11-2019		4	GIST
680	33	2	23-03-2018	1	2	4/4/2018		4	GYN
409	65	2	21-11-2018	1	2	30-11-2018		4	GYN
27	48	2	13-03-2019	1	2	14-03-2019		4	GYN
323	52	2	10/10/2018	1	2	23-11-2018		4	GIST
498	49	2	29-08-2018	1	2	11/9/2018		4	ANAEMIA
1270	60	1	11/8/2018	1	2	29-08-2018		4	CIRRHOSIS
460	36	2	29-05-2018	1	2	14-02-2020		4	KS
606	29	2	30-01-2018	2	2	31-01-2018		4	UGIB
423	48	1	8/4/2018	2	2	13-04-2018		4	NONCANCERS
730	40	2	14-03-2018	2	2	15-03-2018		4	NONCANCERS
639	38	2	7/11/2018	1	2	27-02-2019		4	GYN
809	60	2	17-06-2018	1	2	21-07-2018		4	NONCANCERS
309	56	2	23-09-2019	1	2	1/10/2019		4	GYN
308	31	2	27-12-2018	1	2	28-12-2018		4	GIST
121	44	2	13-09-2019	1	2	18-09-2019		4	GYN
381	29	2	21-02-2018	1	2	21-02-2018		4	ANAEMIA
333	37	2	23-04-2018	2	2	2/5/2018		4	NONCANCERS
304	59	1	5/2/2019	1	2	24-04-2019		4	GIST
303	70	2	1/8/2018	1	2	8/8/2018		4	GYN
626	38	2	2/5/2018	3	2	8/5/2018		4	SCD
1264	41	1	11/12/2018	1	2	13-12-2018		4	UGIB
177	65	1	7/11/2018	1	2	27-11-2018		4	OCANCERS
1214	44	1	18-07-2018	2	2	21-07-2018		4	CIRRHOSIS
80	30	1	30-12-2018	2	2	22-02-2019		4	NONCANCERS
289	45	2	27-08-2018	2	2	4/9/2018		4	NONCANCERS
1251	54	2	15-07-2018	1	2	6/8/2018		4	HIV
659	38	2	27-06-2019	1	2	5/8/2019		4	GYN
354	36	2	17-01-2019	1	2	5/3/2019		4	OCANCERS
289	51	2	8/8/2018	1	2	30-04-2019		4	GYN
300	23	2	8/8/2018	1	2	15-09-2018		4	LYMPHOMA
75	48	2	12/4/2018	1	2	21-04-2018		4	GYN
1121	21	1	25-09-2018	1	2	27-09-2018		4	UGIB
1258	42	2	28-11-2018	1	2	30-11-2018		4	UGIB
246	42	1	18-02-2018	1	2	22-02-2018		4	KS
231	45	2	24-08-2019	1	2	4/9/2019		4	GYN
290	61	1	25-09-2018	1	2	22-10-2018		4	GIST
665	48	2	28-07-2018	1	2	7/12/2018		4	GYN
473	20	1	27-04-2018	2	2	29-04-2018		4	OCANCERS
278	49	2	28-01-2018	1	2	1/3/2019		4	GIST
276	43	2	21-03-2019	1	2	25-03-2019		4	GYN
524	20	1	5/4/2018	1	2	19-04-2018		4	NONCANCERS
547	52	2	7/8/2018	1	2	11/8/2018		4	CARDIOVASCULAR
395	50	1	23-10-2018	3	2	23-10-2018		4	HIV
270	73	2	30-07-2018	1	2	7/8/2018		4	OCANCERS
679	38	2	19-03-2018	1	2	23-03-2018		4	GYN
121	50	1	22-04-2018	2	2	24-04-2018		4	CIRRHOSIS
208	47	2	27-09-2018	2	2	2/10/2018		4	UGIB
685	35	1	9/9/2018	2	2	15-09-2018		4	GIST
261	23	2	19-09-2018	1	2	13-11-2019		4	GYN
598	60	1	2/10/2018	2	2	5/10/2018		4	HIV
194	24	2	12/2/2018	2	2	13-02-2018		4	ANAEMIA
651	46	2	28-03-2019	1	2	8/1/2020		4	GYN
431	64	2	31-07-2018	1	2	27-08-2018		4	GYN
717	40	2	20-01-2018	1	2	22-01-2018		4	ANAEMIA
370	42	2	11/11/2018	2	2	16-11-2018		4	ANAEMIA
447	55	2	25-09-2018	1	2	2/10/2018		4	GYN
108	19	2	24-02-2018	2	2	28-02-2018		4	NONCANCERS
1277	80	1	30-06-2018	1	2	4/7/2018		4	GIST
562	57	1	4/2/2018	1	2	9/2/2018		4	NONCANCERS
246	73	1	16-09-2018	1	2	12/9/2019		4	CHRONIC
245	50	2	22-08-2018	1	2	24-08-2018		4	GYN
489	64	2	30-07-2018	1	2	14-07-2019		4	ACUTE
817	38	2	6/3/2018	2	2	11/3/2018		4	HIV
1158	58	2	24-10-2018	1	2	30-10-2018		4	GIST
1167	23	1	6/8/2018	2	2	8/8/2018		4	UGIB
1354	64	1	29-11-2018	3	2	30-11-2018		4	NONCANCERS
238	60	1	14-06-2018	1	2	20-07-2018		4	ACUTE
594	20	1	11/1/2018	2	2	13-01-2018		4	ANAEMIA
134	20	1	16-03-2018	2	2	19-03-2018		4	NONCANCERS
797	38	2	27-04-2018	2	2	30-04-2018		4	NONCANCERS
482	64	2	17-11-2018	1	2	25-11-2018		4	GYN
755	26	2	31-07-2018	1	2	9/8/2018		4	HIV
491	38	2	28-07-2018	1	2	3/8/2018		4	KIDNEY
773	48	1	28-04-2018	1	2	28-04-2018		4	KIDNEY
271	35	1	14-03-2019	1	2	17-03-2019		4	OCANCERS
664	39	1	8/5/2018	1	2	26-03-2019		4	OCANCERS
226	44	1	3/5/2019	2	2	3/5/2019		4	GIST
461	53	1	18-03-2018	2	2	20-03-2018		4	ANAEMIA
1191	80	1	28-09-2018	1	2	28-09-2018		4	NONCANCERS
1161	60	1	21-10-2018	3	2	28-10-2018		4	UGIB
1283	37	1	9/6/2018	1	2	13-06-2018		4	UGIB
344	58	1	23-10-2018	1	2	31-10-2018		4	GIST
1134	38	2	11/10/2018	2	2	18-10-2018		4	CIRRHOSIS
217	39	2	6/3/2019	1	2	20-05-2019		4	GYN
772	28	2	13-04-2018	2	2	17-04-2018		4	HIV
760	44	1	23-07-2018	2	2	27-10-2018		4	CIRRHOSIS
214	50	1	22-06-2018	1	2	26-06-2018		4	LYMPHOMA
396	44	2	25-01-2019	1	2	8/1/2020		4	GYN
210	36	1	9/8/2018	1	2	15-09-2018		4	KS
511	20	1	1/4/2018	2	2	5/4/2018		4	NONCANCERS
1190	52	1	23-12-2018	1	2	26-12-2018		4	HIV
23	30	1	26-02-2018	1	2	2/3/2018		4	OCANCERS
128	50	2	25-10-2019	1	2	4/11/2019		4	GIST
258	28	1	13-02-2018	2	2	18-02-2018		4	ANAEMIA
360	32	2	15-12-2018	1	2	25-06-2019		4	GYN
202	72	2	28-06-2018	1	2	24-08-2018		4	GIST
201	65	2	8/3/2019	1	2	12/9/2019		4	BREAST
554	34	1	8/2/2018	1	2	8/2/2018		4	SCD
633	78	2	24-07-2018	1	2	21-08-2018		4	NONCANCERS
104	35	2	6/9/2018	2	2	17-09-2018		4	ACUTE
195	70	2	24-08-2018	1	2	5/9/2018		4	GYN
204	35	2	30-07-2018	1	2	31-07-2018		4	GYN
1212	30	2	13-07-2018	1	2	19-07-2018		4	UGIB
316	49	1	5/10/2018	1	2	26-10-2018		4	GIST
321	54	1	10/9/2018	1	2	17-05-2019		4	CHRONIC
189	62	2	16-07-2018	5	2	16-07-2018		4	GYN
1271	97	2	27-08-2018	1	2	3/9/2018		4	GIST
12	54	2	20-07-2018	1	2	21-12-2018		4	OCANCERS
184	27	1	31-07-2018	1	2	12/10/2018		4	LYMPHOMA
578	28	1	9/11/2018	1	2	20-11-2018		4	NONCANCERS
787	22	2	21-10-2018	1	2	25-10-2018		4	SCD
691	60	1	9/3/2018	1	2	17-03-2018		4	HIV
179	45	1	24-05-2018	1	2	7/1/2019		4	LYMPHOMA
218	77	2	11/6/2018	1	2	17-07-2018		4	ANAEMIA
152	29	2	13-11-2018	2	2	16-11-2018		4	HIV
175	45	2	12/12/2018	1	2	12/2/2020		4	GIST
519	27	2	2/6/2018	1	2	4/6/2018		4	SCD
537	95	1	14-12-2018	1	2	27-12-2018		4	NONCANCERS
548	50	2	10/7/2018	1	2	23-07-2018		4	GYN
596	21	1	30-04-2018	2	2	1/5/2018		4	ANAEMIA
1291	42	2	16-06-2018	2	2	18-06-2018		4	NONCANCERS
169	65	2	18-07-2019	1	2	14-08-2019		4	OCANCERS
82	18	1	10/1/2018	2	2	15-02-2018		4	NONCANCERS
186	58	2	30-08-2018	1	2	5/9/2018		4	GYN
209	65	1	15-10-2018	1	2	19-10-2018		4	NONCANCERS
9	20	2	31-03-2018	1	2	1/4/2018		4	NONCANCERS
257	30	2	31-01-2018	2	2	14-03-2018		4	ANAEMIA
697	25	2	4/11/2018	2	2	6/11/2018		4	HIV
436	35	1	13-04-2018	4	2	20-04-2018		4	CIRRHOSIS
158	32	2	7/11/2018	1	2	21-12-2018		4	GYN
252	70	2	24-05-2018	1	2	5/6/2018		4	NONCANCERS
118	50	1	4/5/2018	1	2	30-09-2019		4	CHRONIC
152	28	1	20-03-2018	1	2	22-03-2018		4	GIST
59	75	2	28-03-2018	1	2	14-05-2018		4	GIST
250	70	1	20-09-2018	1	2	25-09-2018		4	PROSTATE
233	26	2	25-10-2018	1	2	26-10-2018		4	KS
404	54	1	12/2/2018	2	2	20-02-2018		4	HIV
627	23	2	1/6/2018	2	2	6/6/2018		4	HIV
143	57	1	8/3/2018	1	2	11/5/2018		4	CHRONIC
1274	43	1	31-08-2018	1	2	31-08-2018		4	UGIB
139	56	1	16-03-2018	1	2	10/12/2018		4	OCANCERS
477	20	2	22-08-2018	2	2	28-08-2018		4	NONCANCERS
137	32	2	22-03-2018	1	2	3/6/2018		4	KS
398	45	1	30-01-2018	2	2	9/2/2018		4	HIV
670	42	1	12/9/2018	2	2	13-09-2018		4	NONCANCERS
1162	32	1	18-10-2018	2	2	20-10-2018		4	NONCANCERS
153	40	2	11/12/2018	2	2	17-12-2018		4	NONCANCERS
129	52	1	11/5/2018	1	2	10/8/2018		4	OCANCERS
127	54	1	21-05-2018	1	2	25-05-2018		4	OCANCERS
151	54	1	4/11/2018	2	2	6/11/2018		4	KIDNEY
430	19	1	11/12/2018	1	2	17-12-2018		4	SCD
123	60	2	25-09-2018	1	2	14-12-2018		4	BREAST
595	30	2	3/7/2018	1	2	6/7/2018		4	NONCANCERS
624	49	1	15-10-2018	2	2	12/11/2018		4	NONCANCERS
484	29	2	5/11/2018	2	2	13-11-2018		4	KIDNEY
518	20	1	15-02-2018	2	2	19-02-2018		4	SCD
155	28	2	2/7/2018	2	2	31-12-2018		4	ANAEMIA
521	21	2	16-09-2018	1	2	17-09-2018		4	NONCANCERS
38	23	2	30-01-2018	2	2	4/2/2018		4	HIV
232	16	1	13-11-2018	1	2	15-11-2018		4	NONCANCERS
114	30	1	27-07-2018	1	2	30-11-2018		4	LYMPHOMA
112	30	2	22-06-2018	1	2	19-09-2018		4	KS
90	15	2	30-07-2018	1	2	12/11/2018		4	SCD
545	40	2	12/6/2018	1	2	16-07-2018		4	GYN
655	38	1	20-12-2018	2	2	21-12-2018		4	ANAEMIA
170	45	2	7/6/2018	1	2	27-06-2018		4	GIST
558	23	1	1/5/2018	1	2	8/5/2018		4	SCD
282	49	2	6/8/2018	1	2	6/12/2019		4	GYN
87	50	1	5/2/2019	1	2	7/2/2019		4	OCANCERS
278	64	2	7/6/2018	2	2	9/6/2018		4	LYMPHOMA
1209	17	1	23-07-2018	1	2	24-07-2018		4	UGIB
136	49	2	12/7/2018	1	2	6/11/2018		4	GYN
7	40	1	3/3/2018	3	2	3/3/2018		4	CARDIOVASCULAR
792	52	2	15-03-2018	1	2	16-03-2018		4	ANAEMIA
377	15	2	28-04-2018	2	2	11/5/2018		4	GIST
89	50	2	5/7/2018	1	2	16-07-2018		4	LYMPHOMA
88	40	1	22-06-2018	1	2	28-06-2018		4	ACUTE
515	16	1	24-01-2018	1	2	24-01-2018		4	ANAEMIA
323	29	2	18-07-2018	2	2	21-07-2018		4	HIV
237	40	2	8/8/2019	1	2	15-08-2019		4	GYN
634	50	1	9/8/2018	3	2	16-08-2018		4	ANAEMIA
550	67	1	27-11-2019	1	2	11/12/2019		4	PROSTATE
723	30	2	15-08-2018	1	2	27-08-2018		4	NONCANCERS
311	40	1	7/1/2018	1	2	9/1/2018		4	HIV
493	75	2	11/8/2018	1	2	28-11-2018		4	LYMPHOMA
643	30	2	21-11-2018	1	2	18-03-2019		4	GYN
1290	54	1	17-06-2018	1	2	17-06-2018		4	ANAEMIA
73	52	2	4/4/2018	1	2	12/4/2019		4	GYN
657	48	2	6/3/2019	1	2	8/3/2019		4	GYN
107	66	2	17-04-2018	1	2	25-04-2018		4	NONCANCERS
203	80	2	27-06-2018	2	2	2/10/2018		4	GYN
1192	27	1	22-12-2018	2	2	27-12-2018		4	NONCANCERS
40	22	2	5/6/2019	1	2	7/6/2019		4	GYN
64	76	2	5/6/2018	1	2	12/6/2018		4	OCANCERS
671	38	2	29-12-2018	2	2	7/1/2019		4	SCD
439	46	2	13-07-2018	2	2	21-07-2018		4	NONCANCERS
60	60	2	27-02-2018	1	2	21-06-2018		4	BREAST
315	28	1	4/10/2018	1	2	12/6/2019		4	ANAEMIA
666	39	2	21-05-2018	1	2	12/12/2018		4	GYN
429	25	1	27-11-2018	2	2	30-11-2018		4	ACUTE
1129	76	2	18-08-2018	1	2	22-08-2018		4	UGIB
545	67	1	11/12/2018	1	2	14-12-2018		4	OCANCERS
399	52	1	20-04-2018	2	2	24-04-2018		4	CIRRHOSIS
53	28	2	20-03-2019	2	2	27-11-2019		4	GYN
52	51	2	2/7/2018	1	2	22-08-2019		4	OCANCERS
51	43	2	5/4/2018	1	2	10/12/2019		4	BREAST
413	41	2	1/1/2019	1	2	3/1/2019		4	OCANCERS
426	40	1	27-06-2018	2	2	30-06-2018		4	NONCANCERS
46	21	2	1/8/2018	1	2	9/8/2018		4	LYMPHOMA
552	32	1	26-01-2018	1	2	3/2/2018		4	CIRRHOSIS
619	33	2	12/1/2018	1	2	13-01-2018		4	HIV
541	50	1	4/4/2018	2	2	5/4/2018		4	NONCANCERS
63	51	2	25-01-2018	1	2	13-02-2018		4	LYMPHOMA
149	41	1	6/5/2018	1	2	9/5/2018		4	KS
145	18	2	15-12-2018	2	2	8/1/2019		4	KIDNEY
339	36	2	11/11/2018	2	2	16-11-2018		4	HIV
268	47	1	30-04-2018	1	2	3/5/2018		4	CARDIOVASCULAR
1275	50	1	21-07-2018	1	2	1/8/2018		4	UGIB
255	20	1	18-08-2018	1	2	23-08-2018		4	KS
443	94	1	21-04-2018	3	2	27-04-2018		4	NONCANCERS
231	19	2	26-07-2018	3	2	3/8/2018		4	ANAEMIA
241	48	1	3/9/2018	1	2	6/9/2018		4	CHRONIC
146	60	2	26-03-2018	1	2	29-03-2018		4	OCANCERS
425	49	2	3/5/2018	1	2	4/8/2018		4	NONCANCERS
405	54	2	21-02-2019	1	2	3/10/2019		4	GYN
629	42	2	25-08-2018	2	2	31-08-2018		4	NONCANCERS
15	25	2	6/1/2018	1	2	14-01-2018		4	ACUTE
1372	27	1	8/4/2018	2	2	9/4/2018		4	KIDNEY
70	18	2	10/11/2018	2	2	11/11/2018		4	SCD
575	29	1	2/5/2018	1	2	4/5/2018		4	NONCANCERS
140	54	1	13-03-2018	1	2	14-03-2018		4	GIST
117	37	1	4/5/2018	1	2	10/5/2018		4	GIST
32	45	2	3/8/2018	1	2	25-09-2018		4	BREAST
5	41	2	17-01-2018	2	2	18-01-2018		4	CARDIOVASCULAR
601	75	1	31-01-2018	2	2	9/2/2018		4	NONCANCERS
199	62	2	7/8/2018	1	2	25-06-2019		4	GIST
365	24	2	21-03-2018	1	2	24-03-2018		4	SCD
542	38	2	19-06-2018	1	2	22-06-2018		4	ANAEMIA
642	35	2	1/3/2018	2	2	3/8/2018		4	ANAEMIA
279	33	1	24-09-2018	1	2	7/10/2018		4	KS
411	60	2	16-02-2019	1	2	18-02-2019		4	GYN
332	20	2	27-02-2018	1	2	3/3/2018		4	ANAEMIA
1269	58	1	27-08-2018	2	2	29-08-2018		4	CIRRHOSIS
666	59	2	20-07-2018	3	2	24-07-2018		4	NONCANCERS
419	27	1	28-07-2018	2	2	28-07-2018		4	OCANCERS
108	53	1	25-04-2018	1	2	3/7/2018		4	GIST
638	17	2	15-12-2018	1	2	12/2/2020		4	GIST
712	38	1	18-08-2018	2	2	19-08-2018		4	HIV
584	16	2	6/2/2018	1	2	7/2/2018		4	OCANCERS
324	73	2	4/10/2018	1	2	14-02-2019		4	OCANCERS
156	31	1	29-12-2018	1	2	3/1/2019		4	HIV
457	46	2	23-05-2018	1	2	2/6/2018		4	GYN
361	48	1	30-08-2018	2	2	1/9/2018		4	OCANCERS
24	40	1	17-01-2018	1	2	16-02-2018		4	CHRONIC
56	55	2	21-05-2019	2	2	9/10/2019		4	OCANCERS
470	45	2	7/12/2018	2	2	16-12-2018		4	KIDNEY
664	60	2	29-10-2018	1	2	30-10-2018		4	NONCANCERS
818	16	2	3/5/2018	2	2	8/5/2018		4	UGIB
185	50	2	2/5/2019	1	2	21-05-2019		4	GYN
801	40	1	15-03-2018	1	2	28-03-2018		4	NONCANCERS
379	65	1	20-08-2018	1	2	31-08-2018		4	UGIB
105	57	1	5/7/2018	1	2	9/7/2018		4	GIST
1148	35	1	20-09-2018	2	2	22-09-2018		4	UGIB
611	25	2	21-02-2018	1	2	23-02-2018		4	ANAEMIA
776	26	2	13-06-2018	1	2	24-06-2018		4	HIV
669	19	2	23-10-2018	1	2	26-10-2018		4	GYN
474	37	1	17-07-2018	2	2	22-07-2018		4	ANAEMIA
715	24	2	22-11-2018	2	2	27-11-2018		4	ANAEMIA
335	64	1	14-12-2018	1	2	2/5/2019		4	PROSTATE
308	70	1	10/5/2018	2	2	11/5/2018		4	ANAEMIA
75	45	2	21-06-2018	4	2	17-07-2018		4	ACUTE
189	30	2	18-09-2018	2	2	24-09-2018		4	HIV
37	40	2	20-11-2018	6	2	22-11-2018		4	NONCANCERS
341	44	1	27-04-2018	2	2	6/5/2018		4	HIV
467	68	2	28-02-2018	1	2	26-02-2019		4	GIST
778	32	1	14-09-2018	1	2	25-09-2018		4	HIV
207	27	1	25-01-2018	1	2	26-01-2018		4	SCD
448	26	2	25-02-2018	1	2	27-02-2018		4	NONCANCERS
132	17	1	15-06-2018	2	2	21-06-2018		4	ANAEMIA
625	17	2	28-04-2018	3	2	28-04-2018		4	ANAEMIA
1284	60	1	14-06-2018	2	2	18-06-2018		4	NONCANCERS
172	27	1	22-06-2018	1	2	24-06-2018		4	NONCANCERS
496	78	1	11/7/2018	3	2	18-07-2018		4	KIDNEY
402	40	1	25-12-2018	1	2	28-02-2019		4	GIST
753	45	2	16-08-2018	2	2	5/11/2018		4	KIDNEY
1363	45	1	4/1/2019	1	2	6/1/2019		4	KIDNEY
337	15	1	2/10/2018	2	2	3/12/2018		4	ACUTE
650	32	2	22-09-2018	1	2	10/7/2019		4	OCANCERS
699	20	2	15-11-2018	2	2	17-11-2018		4	HIV
775	64	1	25-05-2018	1	2	6/6/2018		4	NONCANCERS
21	78	2	5/11/2018	3	2	10/11/2018		4	NONCANCERS
62	45	2	25-02-2018	1	2	24-05-2018		4	BREAST
315	23	2	3/5/2018	3	2	19-06-2018		4	NONCANCERS
536	39	2	24-09-2018	1	2	29-09-2018		4	HIV
260	51	2	27-07-2018	1	2	30-07-2018		4	BREAST
382	29	2	13-11-2018	1	2	19-11-2018		4	ANAEMIA
615	55	2	22-07-2018	1	2	30-07-2018		4	ANAEMIA
138	65	2	24-08-2018	1	2	29-08-2018		4	NONCANCERS
443	32	2	3/10/2019	1	2	14-02-2020		4	LYMPHOMA
534	27	2	22-08-2018	1	2	22-08-2018		4	HIV
740	30	2	4/6/2018	1	2	10/6/2018		4	NONCANCERS
305	36	2	18-10-2018	6	2	20-10-2018		4	NONCANCERS
424	80	2	27-02-2018	2	2	2/3/2018		4	ANAEMIA
390	45	2	5/2/2018	1	2	6/2/2018		4	ANAEMIA
703	37	2	23-01-2018	2	2	28-01-2018		4	ANAEMIA
549	34	1	10/5/2018	1	2	4/3/2020		4	OCANCERS
553	23	1	5/2/2018	1	2	9/2/2018		4	KIDNEY
1360	52	1	2/8/2018	1	2	6/8/2018		4	CARDIOVASCULAR
291	37	1	17-09-2018	2	2	21-10-2018		4	ANAEMIA
1236	34	1	11/11/2018	1	2	12/11/2018		4	UGIB
466	44	1	28-01-2018	1	2	1/2/2018		4	GIST
294	53	2	6/9/2018	1	2	21-01-2019		4	LYMPHOMA
769	19	2	15-02-2018	2	2	19-02-2018		4	SCD
16	35	1	17-01-2018	3	2	25-01-2018		4	NONCANCERS
727	40	1	6/7/2018	3	2	27-07-2018		4	NONCANCERS
593	59	2	26-12-2018	1	2	31-12-2018		4	HIV
1359	56	2	5/11/2018	1	2	15-11-2018		4	KIDNEY
233	29	2	11/8/2018	2	2	14-08-2018		4	HIV
76	42	2	5/3/2018	1	2	11/6/2018		4	GIST
1361	68	1	29-03-2018	1	2	30-03-2018		4	NONCANCERS
40	68	1	6/9/2018	1	2	11/9/2018		4	KIDNEY
283	25	2	23-11-2018	1	2	3/12/2018		4	HIV
369	40	1	21-10-2018	2	2	12/11/2018		4	CIRRHOSIS
24	40	2	14-10-2018	1	2	18-10-2018		4	CIRRHOSIS
161	28	1	27-06-2018	2	2	28-06-2018		4	NONCANCERS
1210	30	1	12/7/2018	2	2	18-07-2018		4	CIRRHOSIS
786	33	1	16-09-2018	2	2	30-09-2018		4	KIDNEY
1185	56	1	17-12-2018	2	2	23-12-2018		4	CIRRHOSIS
346	25	2	5/2/2018	2	2	6/2/2018		4	HIV
342	38	2	6/2/2019	1	2	17-04-2019		4	GYN
432	23	1	13-03-2018	2	2	28-03-2018		4	GIST
377	48	2	28-06-2019	1	2	7/11/2019		4	GYN
721	18	2	7/7/2018	3	2	20-11-2018		4	ACUTE
310	42	1	28-11-2018	2	2	2/1/2019		4	KIDNEY
282	85	2	22-10-2018	2	2	24-10-2018		4	ANAEMIA
655	55	2	12/4/2019	1	2	26-02-2020		4	GYN
1347	56	1	5/9/2018	1	2	22-09-2018		4	KIDNEY
170	23	1	23-05-2018	2	2	24-05-2018		4	ANAEMIA
394	25	1	5/6/2018	1	2	15-06-2018		4	OCANCERS
493	17	2	7/7/2018	1	2	8/7/2018		4	ANAEMIA
351	41	1	3/8/2018	1	2	4/8/2018		4	ANAEMIA
187	22	1	11/7/2018	3	2	12/7/2018		4	ANAEMIA
616	25	1	1/9/2018	2	2	2/9/2018		4	CARDIOVASCULAR
376	53	1	17-11-2018	3	2	8/6/2019		4	LYMPHOMA
9	59	2	27-03-2019	1	2	7/2/2020		4	GYN
293	53	1	1/10/2018	2	2	6/10/2018		4	ANAEMIA
238	31	2	10/6/2018	2	2	12/6/2018		4	HIV
328	33	2	7/11/2018	1	2	20-11-2018		4	OCANCERS
219	52	2	16-07-2018	1	2	2/2/2019		4	BREAST
565	24	2	25-10-2018	2	2	8/11/2018		4	KIDNEY
422	46	2	22-10-2018	1	2	31-10-2018		4	GYN
389	25	1	10/12/2018	1	2	12/12/2018		4	NONCANCERS
718	80	1	15-03-2018	1	2	17-03-2018		4	CARDIOVASCULAR
176	37	2	6/12/2018	2	2	14-12-2018		4	HIV
327	50	2	27-03-2018	2	2	29-03-2018		4	HIV
478	34	2	12/3/2018	3	2	14-03-2018		4	HIV
223	34	1	14-07-2018	1	2	27-07-2018		4	OCANCERS
193	39	1	15-09-2018	1	2	8/10/2018		4	KS
1282	38	1	10/6/2018	2	2	14-06-2018		4	CIRRHOSIS
264	57	1	8/1/2018	3	2	18-01-2018		4	KIDNEY
164	25	1	11/5/2018	1	2	5/2/2019		4	KS
80	39	2	23-04-2018	1	2	26-05-2018		4	GYN
1138	77	2	10/10/2018	1	2	19-10-2018		4	GIST
256	55	1	26-07-2018	2	2	30-07-2018		4	NONCANCERS
475	33	1	13-09-2018	2	2	21-09-2018		4	HIV
314	49	2	17-09-2018	2	2	19-03-2019		4	GYN
368	37	1	31-05-2018	1	2	22-06-2018		4	KIDNEY
8	36	2	20-02-2019	1	2	23-01-2020		4	BREAST
423	55	2	30-07-2018	2	2	20-02-2019		4	GYN
1356	49	1	28-12-2018	1	2	31-12-2018		4	KIDNEY
1273	38	1	13-08-2018	2	2	1/9/2018		4	CIRRHOSIS
366	78	1	7/11/2018	1	2	31-12-2018		4	PROSTATE
720	50	2	24-04-2018	2	2	24-04-2018		4	NONCANCERS
743	32	2	21-03-2018	1	2	25-03-2018		4	NONCANCERS
576	28	1	16-05-2018	1	2	17-05-2018		4	SCD
759	30	1	21-02-2018	2	2	22-02-2018		4	ACUTE
403	35	1	12/2/2018	2	2	19-02-2018		4	KIDNEY
1259	80	2	18-11-2018	1	2	4/12/2018		4	CIRRHOSIS
171	72	1	29-05-2018	2	2	3/6/2018		4	HIV
714	58	1	26-10-2018	1	2	26-10-2018		4	KIDNEY
361	67	1	24-10-2018	1	2	11/2/2019		4	PROSTATE
273	65	2	12/9/2018	1	2	16-09-2018		4	GYN
122	60	1	7/6/2018	1	2	9/6/2018		4	PROSTATE
635	36	1	16-01-2018	3	2	17-01-2018		4	HIV
427	57	1	6/9/2018	1	2	9/1/2019		4	GIST
230	18	1	13-06-2018	1	2	14-06-2018		4	ACUTE
676	28	2	21-03-2018	1	2	21-03-2018		4	ANAEMIA
798	45	2	13-05-2018	1	2	14-05-2018		4	HIV
1149	38	1	19-09-2018	1	2	21-09-2018		4	UGIB
790	30	2	21-12-2018	1	2	22-12-2018		4	SCD
652	60	1	7/8/2018	3	2	8/8/2018		4	NONCANCERS
135	31	1	1/5/2018	1	2	10/12/2018		4	KS
134	17	1	20-12-2018	1	2	13-01-2020		4	ACUTE
250	16	1	1/5/2018	1	2	2/5/2018		4	SCD
462	18	2	20-06-2018	1	2	22-06-2018		4	UGIB
419	46	2	8/8/2018	1	2	21-01-2020		4	GYN
123	25	1	9/7/2018	2	2	19-07-2018		4	KIDNEY
476	69	1	17-01-2018	1	2	25-01-2018		4	GIST
507	64	2	4/7/2018	2	2	13-07-2018		4	KIDNEY
120	39	1	8/5/2018	1	2	20-05-2018		4	ACUTE
447	64	2	10/2/2018	1	2	13-02-2018		4	NONCANCERS
148	80	1	18-06-2018	2	2	22-06-2018		4	PROSTATE
33	25	2	14-06-2018	6	2	29-06-2018		4	SCD
96	60	2	10/12/2018	1	2	17-12-2018		4	NONCANCERS
591	24	2	29-09-2018	1	2	30-09-2018		4	UGIB
79	64	1	9/10/2018	1	2	12/10/2018		4	KIDNEY
1207	38	1	25-05-2018	2	2	27-05-2018		4	NONCANCERS
26	81	1	26-03-2018	1	2	23-11-2018		4	PROSTATE
291	46	2	9/8/2018	1	2	13-10-2018		4	LYMPHOMA
116	62	1	11/10/2018	1	2	15-10-2018		4	OCANCERS
444	25	2	12/7/2018	2	2	7/6/2019		4	GYN
427	40	2	23-09-2018	2	2	25-09-2018		4	HIV
353	65	1	6/10/2018	1	2	13-02-2020		4	CHRONIC
251	30	2	18-04-2018	2	2	3/5/2018		4	KIDNEY
165	53	1	10/4/2018	2	2	13-04-2018		4	HIV
348	54	2	22-10-2018	1	2	25-10-2018		4	GYN
244	21	2	8/1/2018	1	2	17-01-2018		4	SCD
1172	20	1	30-07-2018	2	2	8/8/2018		4	CIRRHOSIS
1177	44	2	12/7/2018	2	2	15-07-2018		4	NONCANCERS
745	34	1	11/10/2018	3	2	13-10-2018		4	ANAEMIA
1352	69	1	15-10-2018	1	2	25-10-2018		4	KIDNEY
574	63	1	16-02-2018	2	2	17-02-2018		4	UGIB
1280	38	2	21-06-2018	1	2	27-06-2018		4	NONCANCERS
118	49	1	26-03-2018	2	2	28-03-2018		4	NONCANCERS
1279	63	2	26-06-2018	2	2	27-06-2018		4	ANAEMIA
306	50	2	7/11/2018	2	2	11/11/2018		4	KIDNEY
448	18	2	25-11-2018	2	2	30-11-2018		4	ACUTE
288	23	1	8/8/2018	1	2	8/8/2018		4	KS
452	45	2	18-05-2018	2	2	23-05-2018		4	NONCANCERS
756	34	1	1/8/2018	1	2	5/8/2018		4	NONCANCERS
345	52	2	27-12-2018	1	2	7/1/2019		4	GIST
603	57	1	8/6/2018	2	2	14-06-2018		4	HIV
331	23	2	7/1/2018	2	2	8/1/2018		4	ANAEMIA
55	21	2	18-09-2018	2	2	24-09-2018		4	NONCANCERS
1132	38	1	24-08-2018	1	2	24-08-2018		4	CIRRHOSIS
1133	38	2	11/8/2018	2	2	22-08-2018		4	HIV
1118	41	2	30-09-2018	2	2	30-09-2018		4	ANAEMIA
258	25	2	8/7/2018	1	2	17-07-2018		4	ACUTE
579	37	1	4/7/2018	2	2	10/7/2018		4	UGIB
265	58	2	29-01-2018	4	2	2/2/2018		4	ANAEMIA
104	25	1	28-04-2018	1	2	9/12/2019		4	CHRONIC
757	34	1	12/7/2018	2	2	17-07-2018		4	ACUTE
479	19	1	24-06-2018	2	2	29-06-2018		4	CIRRHOSIS
653	62	2	7/5/2018	1	2	29-03-2019		4	BREAST
19	60	2	28-02-2018	1	2	28-02-2018		4	GIST
378	50	2	25-07-2018	2	2	29-07-2018		4	ANAEMIA
805	30	1	26-12-2018	1	2	28-12-2018		4	CARDIOVASCULAR
675	65	1	22-12-2018	3	2	28-12-2018		4	HIV
438	78	2	4/7/2018	2	2	7/7/2018		4	ANAEMIA
1272	42	1	30-08-2018	1	2	3/9/2018		4	UGIB
364	28	1	14-03-2018	2	2	16-03-2018		4	ANAEMIA
73	27	2	6/4/2018	4	2	21-04-2018		4	ANAEMIA
286	50	1	16-09-2019	1	2	12/2/2020		4	KS
1266	80	1	4/7/2018	1	2	6/7/2018		4	UGIB
1268	23	1	25-08-2018	1	2	30-08-2018		4	UGIB
1151	46	1	28-04-2018	2	2	30-05-2018		4	UGIB
116	31	1	11/11/2018	3	2	18-12-2018		4	NONCANCERS
803	38	2	23-06-2018	2	2	19-07-2018		4	NONCANCERS
1267	53	2	12/8/2018	1	2	29-08-2018		4	GIST
425	52	2	10/8/2018	2	2	29-03-2019		4	GYN
1156	22	1	29-05-2018	3	2	30-05-2018		4	UGIB
830	24	1	28-06-2018	1	2	30-06-2018		4	NONCANCERS
306	41	2	17-09-2018	1	2	11/12/2018		4	GIST
1159	62	2	19-10-2018	2	2	29-10-2018		4	CIRRHOSIS
500	38	1	31-01-2018	2	2	5/2/2018		4	NONCANCERS
1160	62	1	20-10-2018	1	2	24-10-2018		4	UGIB
644	68	2	6/12/2018	1	2	24-01-2019		4	GYN
110	32	1	16-03-2018	4	2	24-03-2018		4	ANAEMIA
1239	44	1	14-11-2018	2	2	16-11-2018		4	GIST
646	19	2	24-04-2018	2	2	25-04-2018		4	HIV
254	50	2	5/9/2018	2	2	10/9/2018		4	ANAEMIA
234	38	1	12/8/2018	2	2	18-08-2018		4	HIV
464	16	1	24-01-2018	1	2	24-01-2018		4	HIV
658	59	2	13-10-2018	2	2	26-10-2018		4	ANAEMIA
401	49	2	17-02-2020	1	2	24-02-2020		4	BREAST
1169	40	1	13-08-2018	1	2	14-08-2018		4	UGIB
49	20	2	17-01-2018	1	2	8/4/2019		4	ACUTE
494	90	2	24-08-2018	1	2	6/9/2018		4	GIST
174	56	2	30-01-2019	1	2	25-02-2019		4	BREAST
461	23	1	9/7/2018	1	2	4/7/2019		4	CHRONIC
290	27	2	3/9/2018	1	2	17-09-2018		4	NONCANCERS
486	44	1	15-10-2018	1	2	17-10-2018		4	LYMPHOMA
495	59	2	13-03-2018	1	2	14-03-2018		4	ANAEMIA
409	40	2	19-09-2018	1	2	26-09-2018		4	ANAEMIA
446	50	1	19-11-2018	3	2	28-11-2018		4	KIDNEY
339	40	2	24-10-2018	1	2	23-10-2019		4	GYN
221	40	2	15-05-2018	2	2	24-05-2018		4	UGIB
1254	30	1	8/6/2018	1	2	9/6/2018		4	UGIB
126	40	2	28-12-2018	2	2	30-12-2018		4	ANAEMIA
607	36	1	20-04-2018	2	2	2/5/2018		4	ANAEMIA
563	41	2	23-03-2018	1	2	23-03-2018		4	HIV
656	30	2	23-11-2018	2	2	27-11-2018		4	HIV
673	40	2	11/3/2018	1	2	20-03-2018		4	GYN
228	50	2	11/4/2018	2	2	15-06-2018		4	ANAEMIA
1189	40	1	13-12-2018	2	2	17-12-2018		4	UGIB
654	45	1	8/3/2018	3	2	9/10/2018		4	CARDIOVASCULAR
124	32	2	11/9/2018	2	2	27-09-2018		4	CARDIOVASCULAR
358	42	2	1/4/2019	1	2	19-11-2019		4	GIST
652	18	2	27-06-2018	1	2	8/2/2019		4	OCANCERS
1219	22	1	11/9/2018	1	2	12/9/2018		4	UGIB
1369	33	2	17-08-2018	2	2	21-08-2018		4	KIDNEY
1289	46	2	13-06-2018	2	2	16-06-2018		4	UGIB
445	15	2	9/5/2018	2	2	25-05-2018		4	NONCANCERS
1196	45	1	29-12-2018	1	2	1/1/2019		4	UGIB
1197	39	1	28-12-2018	1	2	29-12-2018		4	UGIB
239	60	2	22-07-2018	1	2	26-07-2018		4	NONCANCERS
314	55	2	18-04-2018	1	2	24-04-2018		4	CIRRHOSIS
417	42	2	10/9/2018	1	2	20-03-2019		4	GYN
99	20	2	5/4/2018	2	2	8/4/2018		4	NONCANCERS
262	36	2	7/10/2018	1	2	16-01-2020		4	GYN
476	54	2	23-09-2018	1	2	26-09-2018		4	GIST
728	34	2	8/8/2018	1	2	8/8/2018		4	HIV
267	33	2	7/10/2018	1	2	9/10/2018		4	GYN
400	57	2	20-12-2018	1	2	13-08-2019		4	GIST
393	39	2	14-12-2018	1	2	14-02-2020		4	LYMPHOMA
662	18	2	30-06-2018	2	2	16-07-2018		4	ANAEMIA
687	59	1	19-11-2018	2	2	22-11-2018		4	ANAEMIA
1173	49	1	3/8/2018	3	2	8/8/2018		4	UGIB
1240	55	1	9/11/2018	1	2	16-11-2018		4	GIST
341	50	2	5/2/2019	1	2	27-05-2019		4	OCANCERS
1358	55	2	10/3/2018	3	2	15-03-2018		4	NONCANCERS
45	52	2	23-07-2018	1	2	26-03-2019		4	KS
309	29	2	20-08-2018	1	2	23-08-2018		4	KIDNEY
98	65	2	4/1/2018	1	2	8/1/2018		4	NONCANCERS
132	63	1	16-12-2019	1	2	11/2/2020		4	OCANCERS
33	65	1	11/1/2018	1	2	19-01-2018		4	GIST
678	45	2	3/4/2018	1	2	28-05-2018		4	GYN
280	21	2	25-07-2018	2	2	26-07-2018		4	HIV
782	34	1	6/4/2018	1	2	9/4/2018		4	HIV
1220	32	2	11/9/2018	1	2	14-09-2018		4	CIRRHOSIS
1221	29	2	10/9/2018	1	2	15-09-2018		4	NONCANCERS
722	85	1	19-06-2018	2	2	20-06-2018		4	PROSTATE
1223	49	1	6/9/2018	1	2	12/9/2018		4	NONCANCERS
1130	20	2	20-08-2018	2	2	22-08-2018		4	NONCANCERS
1226	28	1	17-09-2018	2	2	18-09-2018		4	UGIB
661	45	2	24-01-2018	1	2	25-01-2018		4	NONCANCERS
770	52	1	18-04-2018	2	2	20-04-2018		4	NONCANCERS
674	57	1	26-12-2018	2	2	29-12-2018		4	HIV
390	54	1	1/1/2019	1	2	21-01-2019		4	GIST
1235	52	1	6/11/2018	1	2	8/11/2018		4	UGIB
1123	35	2	30-08-2018	1	2	7/9/2018		4	NONCANCERS
106	37	1	26-09-2018	3	2	29-12-2018		4	NONCANCERS
465	70	2	7/12/2019	1	2	7/2/2020		4	GYN
186	67	1	14-05-2018	4	2	22-05-2018		4	NONCANCERS
94	55	2	14-09-2018	2	2	25-09-2018		4	HIV
1142	27	1	17-10-2018	1	2	19-10-2018		4	UGIB
1351	23	2	21-03-2018	1	2	22-03-2018		4	KIDNEY
1116	80	2	10/10/2018	2	2	11/10/2018		4	UGIB
1166	50	1	7/8/2018	2	2	8/8/2018		4	UGIB
1117	35	2	4/10/2018	1	2	11/10/2018		4	UGIB
572	47	1	12/9/2018	1	2	26-09-2018		4	OCANCERS
365	74	2	18-12-2018	1	2	11/2/2020		4	GIST
490	67	1	7/11/2018	1	2	8/11/2018		4	GIST
489	53	1	10/6/2018	2	2	27-06-2018		4	ANAEMIA
294	29	2	6/12/2018	1	2	7/12/2018		4	HIV
350	58	1	23-10-2018	1	2	29-10-2018		4	GIST
91	53	2	7/6/2018	1	2	19-07-2018		4	GIST
86	74	1	28-05-2018	1	2	4/6/2018		4	PROSTATE
136	75	2	30-07-2018	1	2	4/8/2018		4	GYN
68	38	1	12/8/2018	5	2	14-08-2018		4	HIV
267	38	1	1/1/2018	2	2	4/7/2018		4	HIV
1224	81	2	11/9/2018	1	2	14-09-2018		4	UGIB
431	45	1	8/2/2018	1	2	9/2/2018		4	HIV
825	32	1	26-02-2018	1	2	9/3/2018		4	ANAEMIA
764	28	1	16-06-2018	1	2	20-06-2018		4	NONCANCERS
112	47	2	16-04-2018	4	2	29-04-2018		4	HIV
531	84	2	1/6/2018	1	2	5/6/2018		4	ANAEMIA
148	32	2	27-03-2018	1	2	28-03-2018		4	BREAST
329	28	2	11/4/2018	2	2	14-04-2018		4	SCD
638	24	2	7/6/2018	1	2	9/6/2018		4	NONCANCERS
525	31	2	28-09-2018	2	2	5/10/2018		4	ANAEMIA
735	35	2	18-09-2018	2	2	1/10/2018		4	HIV
405	41	2	24-04-2018	1	2	1/5/2018		4	HIV
74	59	2	17-10-2018	1	2	18-10-2018		4	GYN
1217	73	1	17-07-2018	1	2	24-07-2018		4	GIST
61	52	2	7/5/2018	2	2	8/5/2018		4	HIV
462	36	2	3/7/2018	1	2	1/3/2019		4	OCANCERS
485	23	2	1/8/2018	2	2	4/8/2018		4	LYMPHOMA
391	20	1	21-12-2018	1	2	24-10-2019		4	ACUTE
324	15	2	9/9/2018	2	2	17-09-2018		4	ACUTE
253	57	1	15-08-2018	1	2	15-01-2019		4	CHRONIC
368	29	1	10/10/2018	1	2	22-10-2018		4	KS
243	32	2	18-12-2018	1	2	23-12-2018		4	HIV
90	16	2	6/6/2018	1	2	13-09-2018		4	OCANCERS
832	32	1	6/9/2018	2	2	21-09-2018		4	NONCANCERS
382	20	1	9/3/2018	2	2	10/3/2018		4	UGIB
130	49	2	11/12/2018	1	2	21-02-2019		4	GYN
371	51	2	22-01-2019	1	2	17-05-2019		4	GYN
174	38	2	5/9/2018	1	2	13-09-2018		4	ACUTE
1188	33	1	14-12-2018	2	2	15-12-2018		4	UGIB
338	28	1	20-09-2018	1	2	20-09-2018		4	HIV
484	42	2	8/12/2018	1	2	2/5/2019		4	OCANCERS
651	20	1	31-07-2018	1	2	7/8/2018		4	KIDNEY
326	20	1	5/12/2018	1	2	7/12/2018		4	OCANCERS
260	55	2	20-09-2018	2	2	2/10/2018		4	KIDNEY
288	77	1	8/6/2018	1	2	9/6/2018		4	NONCANCERS
336	17	2	7/7/2018	2	2	8/7/2018		4	NONCANCERS
404	30	1	22-12-2018	1	2	4/1/2019		4	KS
433	52	2	9/11/2018	1	2	19-12-2018		4	GYN
349	40	1	25-04-2018	2	2	28-04-2018		4	SCD
784	44	1	3/8/2018	1	2	9/8/2018		4	HIV
567	26	2	9/12/2018	1	2	13-12-2018		4	NONCANCERS
95	25	1	13-04-2018	1	2	15-04-2018		4	KS
613	38	2	28-04-2018	2	2	6/5/2018		4	HIV
221	59	1	5/9/2018	1	2	25-10-2018		4	GIST
296	31	2	4/2/2018	3	2	6/2/2018		4	NONCANCERS
581	17	1	25-06-2018	1	2	27-06-2018		4	SCD
140	33	1	25-10-2018	2	2	29-10-2018		4	SCD
734	17	2	8/9/2018	2	2	12/9/2018		4	SCD
1241	40	1	15-11-2018	2	2	17-11-2018		4	CIRRHOSIS
1180	20	1	6/7/2018	2	2	17-07-2018		4	UGIB
829	47	2	28-04-2018	2	2	1/5/2018		4	GIST
305	59	1	14-12-2018	1	2	17-11-2019		4	GIST
827	32	2	21-03-2018	1	2	21-03-2018		4	HIV
97	21	1	5/3/2018	1	2	17-03-2018		4	ACUTE
163	46	1	19-08-2018	1	2	22-08-2018		4	CIRRHOSIS
218	27	1	19-12-2018	2	2	20-12-2018		4	KIDNEY
667	39	2	23-07-2019	1	2	13-03-2020		4	BREAST
660	45	2	30-11-2018	1	2	11/3/2019		4	GIST
320	82	2	21-05-2018	2	2	24-05-2018		4	CARDIOVASCULAR
400	80	2	1/8/2018	2	2	28-08-2018		4	KIDNEY
1288	24	1	13-06-2018	1	2	15-06-2018		4	NONCANCERS
783	30	2	23-01-2018	1	2	29-01-2018		4	NONCANCERS
813	52	2	22-02-2018	1	2	23-02-2018		4	HIV
812	44	1	4/12/2018	2	2	14-12-2018		4	HIV
811	27	2	17-09-2018	1	2	24-09-2018		4	KS
113	56	2	15-09-2018	1	2	24-09-2018		4	LYMPHOMA
62	80	1	12/9/2018	1	2	14-09-2018		4	KIDNEY
807	43	1	18-01-2018	1	2	21-01-2018		4	NONCANCERS
98	65	2	9/5/2018	1	2	10/2/2020		4	CHRONIC
240	60	1	30-07-2018	2	2	8/8/2018		4	CIRRHOSIS
600	20	2	19-01-2018	2	2	30-01-2018		4	NONCANCERS
200	70	2	14-05-2018	2	2	26-05-2018		4	ANAEMIA
1178	37	2	14-07-2018	1	2	16-07-2018		4	UGIB
362	44	1	23-10-2018	1	2	20-12-2018		4	GIST
45	32	2	28-12-2018	2	2	30-12-2018		4	HIV
799	42	2	29-08-2018	1	2	3/9/2018		4	HIV
739	45	1	26-05-2018	2	2	31-05-2018		4	NONCANCERS
509	36	2	30-11-2018	1	2	4/12/2018		4	ANAEMIA
796	35	2	15-04-2018	1	2	21-04-2018		4	ANAEMIA
343	40	2	29-10-2018	1	2	10/12/2018		4	GYN
767	50	1	9/1/2018	1	2	15-01-2018		4	NONCANCERS
793	35	2	7/3/2018	1	2	16-03-2018		4	ANAEMIA
47	38	1	29-10-2018	2	2	31-10-2018		4	NONCANCERS
1370	60	1	14-03-2018	1	2	15-03-2018		4	KIDNEY
788	41	1	20-11-2018	1	2	22-11-2018		4	HIV
168	81	1	10/10/2018	1	2	10/10/2018		4	GIST
403	32	2	27-04-2019	1	2	2/1/2020		4	OCANCERS
488	58	1	13-07-2018	1	2	17-07-2018		4	GIST
196	49	2	13-09-2019	1	2	3/10/2019		4	GYN
330	33	2	27-11-2018	2	2	29-11-2018		4	HIV
599	70	2	25-10-2018	2	2	27-10-2018		4	CARDIOVASCULAR
546	52	1	30-01-2018	1	2	1/2/2018		4	NONCANCERS
78	50	2	28-09-2018	1	2	1/10/2018		4	HIV
779	42	1	8/10/2018	2	2	15-10-2018		4	HIV
281	24	2	3/8/2018	4	2	5/9/2018		4	GYN
774	75	2	7/5/2018	2	2	18-05-2018		4	NONCANCERS
296	56	2	4/10/2018	1	2	4/10/2018		4	GYN
197	20	2	28-10-2018	1	2	1/11/2018		4	SCD
30	26	2	11/5/2018	1	2	15-07-2019		4	GYN
415	24	2	9/3/2018	2	2	11/4/2018		4	NONCANCERS
374	66	1	4/1/2019	1	2	31-01-2019		4	OCANCERS
236	41	1	26-10-2019	1	2	18-12-2019		4	BREAST
539	24	1	4/1/2018	1	2	5/1/2018		4	SCD
215	15	2	18-09-2018	2	2	29-09-2018		4	NONCANCERS
762	30	1	2/4/2018	1	2	12/4/2018		4	NONCANCERS
215	28	2	14-12-2018	1	2	28-12-2018		4	GIST
76	17	1	21-06-2018	2	2	23-06-2018		4	ACUTE
1139	45	1	12/10/2018	2	2	18-10-2018		4	UGIB
1187	42	1	2/1/2019	1	2	4/1/2019		4	UGIB
158	72	1	20-02-2018	1	2	21-02-2018		4	KIDNEY
752	38	1	13-03-2018	3	2	27-03-2018		4	KIDNEY
751	40	1	17-04-2018	1	2	19-04-2018		4	HIV
816	28	1	27-11-2018	2	2	10/12/2018		4	NONCANCERS
103	35	1	14-09-2018	2	2	19-09-2018		4	ANAEMIA
748	32	1	7/7/2018	1	2	9/7/2018		4	NONCANCERS
35	65	1	30-07-2018	1	2	3/8/2018		4	GIST
744	17	1	23-01-2018	1	2	27-01-2018		4	SCD
372	43	2	21-06-2019	1	2	2/10/2019		4	GYN
383	42	2	13-03-2018	1	2	20-03-2018		4	KIDNEY
815	69	1	11/8/2018	1	2	14-08-2018		4	ANAEMIA
738	41	1	30-12-2018	2	2	8/1/2019		4	CIRRHOSIS
1200	45	1	20-11-2018	2	2	23-11-2018		4	CIRRHOSIS
527	57	1	12/1/2018	1	2	13-02-2018		4	NONCANCERS
470	39	1	20-04-2018	1	2	2/1/2019		4	LYMPHOMA
733	29	2	31-07-2018	1	2	3/8/2018		4	HIV
195	57	1	8/12/2018	3	2	9/12/2018		4	SCD
731	30	1	25-05-2018	1	2	26-05-2018		4	ANAEMIA
702	48	1	16-11-2018	3	2	21-11-2018		4	NONCANCERS
154	16	2	21-12-2018	2	2	23-12-2018		4	ANAEMIA
1208	35	1	17-07-2018	2	2	23-07-2018		4	UGIB
497	59	2	20-07-2018	3	2	24-07-2018		4	NONCANCERS
725	65	1	17-02-2018	2	2	22-02-2018		4	OCANCERS
366	28	2	14-04-2018	1	2	1/5/2018		4	HIV
458	49	2	2/11/2018	2	2	9/11/2018		4	OCANCERS
322	23	2	25-10-2018	1	2	5/11/2018		4	GYN
566	64	2	20-11-2018	1	2	23-11-2018		4	CARDIOVASCULAR
719	44	2	20-04-2018	2	2	21-04-2018		4	ANAEMIA
350	20	2	28-05-2018	2	2	6/6/2018		4	KIDNEY
187	45	1	11/8/2018	1	2	11/8/2018		4	ACUTE
164	26	1	10/11/2018	2	2	14-11-2018		4	ANAEMIA
65	37	2	20-03-2018	1	2	23-03-2018		4	GYN
266	30	2	6/9/2018	1	2	8/10/2019		4	GYN
1373	71	2	15-05-2018	1	2	22-05-2018		4	NONCANCERS
710	60	2	25-06-2018	1	2	26-06-2018		4	NONCANCERS
322	37	2	2/6/2018	2	2	8/6/2018		4	KIDNEY
206	60	1	22-11-2018	2	2	23-11-2018		4	KIDNEY
706	16	1	9/6/2018	2	2	16-06-2018		4	CARDIOVASCULAR
406	25	2	5/3/2018	1	2	8/3/2018		4	KIDNEY
660	58	2	22-08-2018	2	2	28-08-2018		4	OCANCERS
111	70	2	27-04-2018	1	2	8/6/2018		4	LYMPHOMA
109	50	1	21-07-2018	2	2	18-08-2018		4	NONCANCERS
700	27	1	8/1/2018	2	2	13-01-2018		4	UGIB
225	60	2	4/2/2018	1	2	22-02-2018		4	HIV
421	39	2	20-08-2018	1	2	6/11/2018		4	GYN
286	29	2	20-03-2018	2	2	23-03-2018		4	ANAEMIA
694	15	2	4/4/2018	1	2	9/4/2018		4	SCD
1181	58	1	8/7/2018	1	2	11/7/2018		4	GIST
145	45	2	18-11-2018	1	2	21-11-2018		4	GYN
1350	32	2	27-01-2018	2	2	5/2/2018		4	NONCANCERS
381	72	1	28-06-2019	1	2	5/2/2020		4	CHRONIC
182	71	2	18-04-2019	1	2	4/12/2019		4	GYN
101	35	2	3/3/2018	1	2	11/3/2018		4	BREAST
229	73	2	1/7/2019	1	2	3/10/2019		4	BREAST
681	40	2	12/4/2018	4	2	14-04-2018		4	HIV
683	24	2	6/4/2018	1	2	9/4/2018		4	ANAEMIA
677	17	1	19-04-2018	1	2	27-04-2018		4	ANAEMIA
766	23	2	24-11-2018	1	2	29-11-2018		4	HIV
332	63	2	14-12-2018	1	2	23-01-2019		4	OCANCERS
69	17	1	22-10-2018	2	2	25-10-2018		4	SCD
422	42	1	23-02-2018	1	2	4/3/2018		4	NONCANCERS
20	60	2	24-01-2018	3	2	28-10-2018		4	ANAEMIA
540	17	1	26-01-2018	2	2	18-02-2018		4	ANAEMIA
670	32	1	23-07-2018	1	2	27-07-2018		4	OCANCERS
668	18	2	2/9/2018	1	2	3/9/2018		4	HIV
516	18	1	14-01-2018	2	2	17-01-2018		4	SCD
456	60	2	17-12-2018	1	2	5/1/2019		4	BREAST
166	50	2	29-05-2018	1	2	5/6/2018		4	OCANCERS
437	58	2	7/11/2018	1	2	12/11/2018		4	GYN
349	23	1	18-02-2019	1	2	25-02-2019		4	KS
417	35	1	4/5/2018	2	2	10/5/2018		4	NONCANCERS
543	38	1	24-07-2018	1	2	25-07-2018		4	NONCANCERS
820	32	2	29-08-2018	2	2	31-08-2018		4	NONCANCERS
131	48	2	28-08-2018	2	2	30-08-2018		4	ANAEMIA
139	34	1	4/9/2018	1	2	6/9/2018		4	HIV
249	61	2	28-05-2019	1	2	11/6/2019		4	GYN
241	22	1	11/9/2018	1	2	14-09-2018		4	ANAEMIA
144	62	2	21-03-2018	1	2	19-05-2018		4	GYN
301	25	1	9/8/2018	1	2	29-08-2018		4	KS
707	19	2	15-06-2018	2	2	20-06-2018		4	HIV
420	64	2	20-12-2018	1	2	21-12-2018		4	NONCANCERS
645	72	1	18-02-2018	2	2	23-04-2018		4	UGIB
274	25	1	25-08-2018	1	2	27-08-2018		4	SCD
205	45	2	3/8/2018	1	2	10/11/2018		4	OCANCERS
641	48	1	5/1/2018	3	2	11/1/2018		4	NONCANCERS
640	48	1	16-10-2018	2	2	20-10-2018		4	NONCANCERS
220	54	1	20-04-2018	2	2	21-04-2018		4	ANAEMIA
548	16	2	31-12-2018	3	2	22-01-2019		4	NONCANCERS
454	35	1	14-06-2018	1	2	15-06-2018		4	HIV
244	28	2	11/6/2019	1	2	31-01-2020		4	NONCANCERS
657	27	1	4/12/2018	1	2	10/12/2018		4	NONCANCERS
632	24	2	15-07-2018	1	2	17-07-2018		4	NONCANCERS
631	24	2	16-09-2018	2	2	6/10/2018		4	KIDNEY
85	46	1	10/2/2018	2	2	15-02-2018		4	NONCANCERS
1186	34	1	7/12/2018	3	2	21-12-2018		4	UGIB
120	18	1	3/3/2018	2	2	6/3/2018		4	ACUTE
204	31	2	22-07-2018	1	2	24-07-2018		4	ANAEMIA
292	57	2	22-08-2018	1	2	25-08-2018		4	GIST
623	35	2	22-08-2018	1	2	30-08-2018		4	NONCANCERS
363	34	1	29-09-2019	1	2	3/10/2019		4	OCANCERS
173	40	2	7/8/2018	2	2	8/1/2019		4	NONCANCERS
1255	24	1	4/6/2018	2	2	9/6/2018		4	CIRRHOSIS
617	41	2	8/1/2019	2	2	11/1/2019		4	HIV
172	74	2	4/7/2018	2	2	6/7/2018		4	GYN
29	35	2	17-06-2018	2	2	29-07-2018		4	HIV
1348	56	1	16-02-2018	1	2	24-02-2018		4	KIDNEY
529	18	2	25-03-2018	1	2	26-03-2018		4	NONCANCERS
147	26	1	26-01-2018	2	2	26-01-2018		4	ANAEMIA
610	19	1	15-01-2018	1	2	15-01-2018		4	NONCANCERS
609	21	1	26-12-2018	1	2	27-12-2018		4	UGIB
1146	56	1	17-07-2018	2	2	23-09-2018		4	GIST
13	34	2	10/1/2019	1	2	14-01-2019		4	GYN
630	64	2	5/9/2018	2	2	7/9/2018		4	CARDIOVASCULAR
604	36	1	2/10/2018	1	2	15-10-2018		4	NONCANCERS
263	27	2	22-09-2018	2	2	10/10/2018		4	KIDNEY
385	29	2	31-08-2018	2	2	31-08-2018		4	NONCANCERS
222	51	1	29-05-2018	2	2	7/6/2018		4	KIDNEY
97	18	1	13-12-2018	1	2	18-12-2018		4	KIDNEY
802	60	2	6/4/2018	2	2	6/4/2018		4	NONCANCERS
701	69	1	25-02-2018	1	2	28-02-2018		4	ANAEMIA
245	25	1	12/2/2018	2	2	16-02-2018		4	NONCANCERS
14	65	1	25-03-2019	1	2	18-10-2019		4	LYMPHOMA
750	40	2	11/6/2018	2	2	14-06-2018		4	KIDNEY
88	39	1	15-04-2018	2	2	20-04-2018		4	CIRRHOSIS
586	48	2	26-04-2018	1	2	2/5/2018		4	NONCANCERS
418	52	2	16-08-2018	1	2	14-11-2018		4	GYN
141	55	2	2/10/2018	2	2	8/10/2018		4	CARDIOVASCULAR
583	58	2	15-01-2018	2	2	2/2/2018		4	ANAEMIA
582	56	1	6/1/2018	1	2	18-07-2018		4	NONCANCERS
31	63	1	6/5/2019	1	2	27-06-2019		4	PROSTATE
661	30	2	28-02-2019	1	2	29-07-2019		4	BREAST
589	53	1	11/6/2018	2	2	14-06-2018		4	KS
1122	43	1	26-09-2018	2	2	30-09-2018		4	CIRRHOSIS
505	60	1	7/8/2018	4	2	17-09-2018		4	CHRONIC
704	38	2	6/4/2018	2	2	8/4/2018		4	HIV
570	21	2	27-08-2018	1	2	29-08-2018		4	NONCANCERS
569	66	2	23-04-2018	2	2	23-04-2018		4	UGIB
765	27	1	19-06-2018	1	2	28-06-2018		4	NONCANCERS
176	55	1	23-07-2018	1	2	23-07-2018		4	GIST
1143	49	1	29-07-2018	1	2	31-07-2018		4	UGIB
564	70	2	16-04-2018	2	2	20-04-2018		4	CARDIOVASCULAR
561	52	2	10/11/2018	1	2	14-11-2018		4	NONCANCERS
177	33	2	12/1/2018	1	2	18-01-2018		4	GIST
559	28	2	29-08-2018	2	2	30-08-2018		4	NONCANCERS
508	26	2	27-10-2018	2	2	5/12/2018		4	NONCANCERS
130	47	2	19-06-2018	2	2	28-06-2018		4	NONCANCERS
1176	26	1	7/7/2018	1	2	12/7/2018		4	UGIB
1228	75	2	14-08-2018	1	2	15-08-2018		4	ANAEMIA
468	45	1	6/4/2018	1	2	17-04-2018		4	OCANCERS
113	55	1	14-07-2018	1	2	12/10/2018		4	CHRONIC
102	50	2	17-07-2018	1	2	23-07-2018		4	ANAEMIA
551	28	1	29-12-2018	1	2	7/1/2019		4	SCD
307	17	1	19-11-2018	2	2	25-11-2018		4	KIDNEY
128	28	2	20-02-2018	1	2	1/3/2018		4	SCD
78	46	2	25-02-2019	1	2	22-11-2019		4	GIST
384	30	2	2/10/2018	1	2	3/10/2018		4	NONCANCERS
823	80	1	3/1/2018	2	2	8/1/2018		4	ANAEMIA
318	62	2	5/2/2018	2	2	9/2/2018		4	KIDNEY
302	43	2	27-08-2018	2	2	3/9/2018		4	NONCANCERS
471	20	2	7/2/2018	2	2	14-02-2018		4	ANAEMIA
1194	19	2	14-12-2018	1	2	15-12-2018		4	UGIB
485	73	2	7/1/2019	1	2	14-01-2019		4	GIST
544	49	1	25-06-2018	2	2	9/7/2018		4	GIST
1171	46	2	5/8/2018	1	2	11/8/2018		4	UGIB
1128	30	1	18-08-2018	1	2	23-08-2018		4	NONCANCERS
533	20	2	10/11/2018	2	2	18-12-2018		4	NONCANCERS
160	25	1	14-01-2019	1	2	19-02-2019		4	OCANCERS
362	27	1	2/9/2018	1	2	9/9/2018		4	SCD
295	38	2	11/10/2018	1	2	11/12/2018		4	GYN
274	62	2	15-12-2018	1	2	29-01-2019		4	GIST
1222	20	2	11/9/2018	1	2	13-09-2018		4	UGIB
577	76	1	14-06-2018	2	2	19-06-2018		4	HIV
283	30	1	25-09-2018	1	2	1/10/2018		4	GIST
269	24	1	28-03-2018	2	2	30-03-2018		4	ACUTE
517	59	2	11/1/2018	1	2	12/1/2018		4	KIDNEY
68	27	1	5/3/2018	3	2	2/5/2018		4	GIST
402	52	2	27-10-2018	2	2	29-10-2018		4	HIV
340	35	2	19-10-2018	1	2	19-12-2018		4	GYN
512	22	1	4/4/2018	2	2	9/4/2018		4	NONCANCERS
95	22	1	21-09-2018	4	2	25-09-2018		4	LYMPHOMA
686	32	1	13-10-2018	2	2	22-10-2018		4	HIV
255	30	1	30-08-2018	2	2	4/9/2018		4	HIV
708	65	2	19-06-2018	2	2	20-06-2018		4	NONCANCERS
237	34	2	7/5/2018	1	2	9/5/2018		4	NONCANCERS
1168	77	2	4/8/2018	2	2	9/8/2018		4	UGIB
491	71	1	10/8/2018	1	2	28-06-2019		4	GIST
61	38	2	25-01-2018	1	2	26-10-2018		4	GYN
55	59	1	21-04-2018	1	2	12/2/2019		4	PROSTATE
1252	50	1	4/8/2018	1	2	7/8/2018		4	NONCANCERS
213	35	2	1/8/2018	1	2	22-08-2018		4	GIST
320	80	2	4/10/2018	1	2	17-10-2018		4	GYN
771	28	1	20-04-2018	2	2	20-04-2018		4	KIDNEY
555	56	1	16-02-2018	2	2	28-03-2018		4	UGIB
1265	66	1	4/7/2018	1	2	7/7/2018		4	CIRRHOSIS
1250	47	1	1/8/2018	1	2	7/8/2018		4	CIRRHOSIS
488	18	2	31-05-2018	2	2	4/6/2018		4	NONCANCERS
1216	40	2	21-07-2018	3	2	21-07-2018		4	NONCANCERS
58	34	2	4/11/2018	7	2	7/11/2018		4	HIV
469	85	2	15-11-2018	4	2	19-11-2018		4	ANAEMIA
1206	65	2	22-05-2018	2	2	26-05-2018		4	HIV
482	70	2	13-07-2018	2	2	15-07-2018		4	NONCANCERS
1154	39	1	29-05-2018	1	2	1/6/2018		4	HIV
92	38	1	13-08-2018	4	2	18-08-2018		4	ANAEMIA
173	90	2	10/5/2018	1	2	11/5/2018		4	OCANCERS
71	30	2	8/10/2018	2	2	21-10-2018		4	KIDNEY
546	60	2	20-03-2018	1	2	11/7/2018		4	GYN
444	19	2	29-06-2018	3	2	30-06-2018		4	SCD
573	35	1	22-11-2018	2	2	27-11-2018		4	SCD
514	23	1	3/1/2018	1	2	8/1/2018		4	NONCANCERS
1170	18	1	10/8/2018	1	2	11/8/2018		4	UGIB
804	18	1	23-11-2018	2	2	27-11-2018		4	OCANCERS
60	42	1	15-12-2018	3	2	24-07-2019		4	CIRRHOSIS
133	20	2	5/5/2018	1	2	31-05-2018		4	ACUTE
416	59	2	6/7/2018	1	2	3/8/2018		4	GYN
460	56	1	14-02-2018	1	2	15-02-2018		4	CARDIOVASCULAR
457	56	1	25-06-2018	2	2	26-08-2018		4	KIDNEY
272	24	2	19-05-2018	1	2	22-05-2018		4	NONCANCERS
499	18	2	2/9/2018	1	2	3/9/2018		4	HIV
48	20	2	25-11-2018	2	2	5/12/2018		4	KIDNEY
428	44	2	6/9/2018	1	2	17-09-2018		4	GYN
1195	50	2	17-12-2018	1	2	20-12-2018		4	UGIB
119	49	2	7/10/2018	1	2	25-10-2018		4	GYN
202	30	2	13-06-2018	1	2	28-06-2018		4	ANAEMIA
1164	54	1	26-10-2018	1	2	28-10-2018		4	UGIB
10	36	1	11/8/2018	5	2	14-08-2018		4	NONCANCERS
480	52	1	28-04-2018	2	2	28-04-2018		4	NONCANCERS
663	50	2	10/5/2018	1	2	29-05-2018		4	GYN
101	26	1	2/7/2018	2	2	4/7/2018		4	NONCANCERS
1243	32	1	4/10/2018	2	2	19-11-2018		4	UGIB
359	43	2	16-07-2018	2	2	18-07-2018		4	ANAEMIA
434	32	1	5/4/2018	1	2	6/4/2018		4	HIV
430	27	2	25-10-2018	1	2	29-10-2018		4	GYN
100	24	2	5/8/2018	1	2	7/8/2018		4	OCANCERS
321	30	2	21-05-2018	2	2	21-05-2018		4	HIV
124	35	1	18-05-2018	1	2	24-05-2018		4	ACUTE
212	54	2	18-03-2019	1	2	7/6/2019		4	BREAST
119	37	2	28-02-2018	4	2	4/3/2018		4	GYN
649	39	2	16-10-2018	1	2	10/4/2019		4	GYN
216	34	1	9/11/2018	2	2	15-11-2018		4	ANAEMIA
557	68	1	24-04-2018	2	2	26-04-2018		4	HIV
299	35	2	19-11-2018	1	2	10/5/2019		4	GYN
194	51	2	28-08-2018	2	2	1/9/2018		4	ACUTE
56	35	2	28-06-2018	2	2	28-06-2018		4	HIV
159	80	1	9/3/2018	1	2	13-03-2018		4	NONCANCERS
513	26	2	22-03-2018	2	2	26-03-2018		4	KIDNEY
284	21	2	27-01-2018	1	2	1/2/2018		4	SCD
571	27	1	10/9/2018	2	2	18-09-2018	8	4	NONCANCERS
450	58	2	6/3/2018	2	2	18-03-2018		4	CIRRHOSIS
413	41	2	21-03-2018	2	2	21-03-2018		4	NONCANCERS
411	80	2	21-11-2018	2	2	25-11-2018		4	ANAEMIA
416	26	2	4/3/2018	2	2	29-03-2018		4	NONCANCERS
335	15	2	12/6/2018	1	2	15-06-2018		4	NONCANCERS
199	36	1	12/5/2018	1	2	17-05-2018		4	NONCANCERS
487	30	1	29-03-2018	1	2	4/4/2018		4	KIDNEY
41	49	2	28-05-2018	1	2	26-06-2018		4	GYN
1276	65	1	29-06-2018	2	2	1/7/2018		4	UGIB
102	50	2	11/4/2018	3	2	2/8/2019		4	GYN
401	39	1	23-09-2018	2	2	4/10/2018		4	KIDNEY
262	36	1	17-12-2018	2	2	19-12-2018		4	ANAEMIA
54	31	2	6/2/2018	1	2	17-02-2018		4	GYN
440	52	1	5/11/2018	1	2	7/11/2018		4	NONCANCERS
560	21	1	29-10-2018	2	2	28-12-2018		4	SCD
396	50	2	5/11/2018	2	2	26-11-2018		4	NONCANCERS
1218	35	1	15-09-2018	1	2	16-09-2018		4	CIRRHOSIS
481	67	2	28-10-2018	1	2	13-11-2018		4	GIST
393	26	2	22-05-2018	2	2	25-05-2018		4	ANAEMIA
7	79	1	8/5/2018	1	2	29-08-2018		4	CHRONIC
391	17	1	25-03-2018	2	2	29-03-2018		4	NONCANCERS
284	28	2	31-08-2018	1	2	4/9/2018		4	ACUTE
47	71	1	5/4/2018	1	2	25-07-2018		4	PROSTATE
387	28	2	21-10-2018	1	2	1/11/2018		4	NONCANCERS
230	62	2	26-07-2018	1	2	30-07-2018		4	GIST
160	28	2	30-04-2018	1	2	2/5/2018		4	NONCANCERS
12	37	1	6/11/2018	3	2	8/11/2018		4	HIV
44	46	2	19-11-2019	1	2	6/2/2020		4	GYN
742	37	2	8/3/2018	2	2	19-05-2018		4	HIV
312	18	1	16-01-2018	2	2	22-01-2018		4	UGIB
449	26	2	3/3/2018	4	2	4/3/2018		4	HIV
1140	36	1	29-09-2018	2	2	17-10-2018		4	UGIB
182	47	2	25-11-2018	3	2	6/12/2018		4	ANAEMIA
142	22	1	21-09-2018	2	2	28-09-2018		4	SCD
239	40	2	22-06-2018	2	2	5/7/2018		4	GYN
375	30	1	28-03-2018	2	2	30-03-2018		4	ANAEMIA
188	35	2	17-08-2018	2	2	19-08-2018		4	NONCANCERS
70	16	1	17-04-2018	1	2	23-04-2018		4	NONCANCERS
344	39	2	11/10/2018	4	2	17-10-2018		4	KIDNEY
39	54	1	16-05-2018	7	2	24-05-2018		4	HIV
681	50	2	16-03-2018	1	2	21-04-2018		4	GYN
472	74	2	11/1/2019	1	2	13-01-2020		4	GIST
679	17	2	20-07-2018	2	2	3/9/2018		4	SCD
[truncated: 13 more rows]
